# Supplementary material for: Crystal structure of bis­(1-benzyl-1H-1,2,4-triazole) perchloric acid monosolvate
Source: Acta Crystallogr Sect E Struct Rep Online. 2014 Nov 26;70(Pt 12):o1290–1. doi: 10.1107/S1600536814024829 (PMC4257456; doi:10.1107/S1600536814024829)
Supplement: Supplementary file 1 [file e-70-o1290-sup1.cif]

##############################################################################
#                                                                            #
# This CIF contains the data in a paper accepted for publication in          #
# Acta Crystallographica Section E. It conforms to the requirements of       #
# Notes for Authors for Acta Crystallographica Section E, and has been       #
# peer reviewed under the auspices of the IUCr Commission on Journals.       #
#                                                                            #
# Full details of the Crystallographic Information File format               #
# are given in the paper "The Crystallographic Information File (CIF):       #
# a New Standard Archive File for Crystallography" by S. R. Hall, F. H.      #
# Allen and I. D. Brown [Acta Cryst. (1991), A47, 655-685].                  #
#                                                                            #
# The current version of the core CIF dictionary is obtainable from          #
# ftp://ftp.iucr.org/pub/cif_core.dic.                                       #
#                                                                            #
# Software is freely available for graphical display of the structure(s)     #
# in this CIF. For information consult the CIF software page                 #
# http://www.iucr.org/resources/cif/software.                                #
#                                                                            #
# This file may be used for bona fide research purposes within the           #
# scientific community so long as proper attribution is given to the journal # 
# article from which it was obtained.                                        #
#                                                                            #
##############################################################################
data_I
_audit_creation_method     'SHELXL97'
_journal_date_recd_electronic     2014-03-23
_journal_date_accepted     2014-11-12
_journal_name_full     'Acta Crystallographica, Section E'
_journal_year     2014
_journal_volume     70
_journal_issue     12
_journal_page_first     o1290
_journal_page_last     o1291
_journal_paper_category     HO
_journal_paper_doi     10.1107/S1600536814024829
_journal_coeditor_code     RK2425
_publ_contact_author_name     'Yong-Qi Qin'
_publ_contact_author_address
;
Laboratory of medicinal chemistry
Lvliang University,
Lvliang, Shanxi 033001,
People's Republic of China
;
_publ_contact_author_email     qinyq2003@163.com
_publ_contact_author_fax     '0086-0358-2274301'
_publ_contact_author_phone     '0086-0358-2274301'
_publ_section_title
;
Crystal structure of bis(1-benzyl-1<i>H</i>-1,2,4-triazole) perchloric acid
monosolvate
;
loop_
    _publ_author_name
    _publ_author_footnote
    _publ_author_address
    'Yong-Qi Qin' .
;
Laboratory of Medicinal Chemistry
Lvliang University,
Lvliang, Shanxi 033001,
People's Republic of China
;
    'Jin-hui Xue' .
;
Department of Chemistry and Chemical Engineering
Lvliang University,
Lvliang, Shanxi 033001,
People's Republic of China
;
    'Yuan-Biao Qiao' .
;
Laboratory of Medicinal Chemistry
Lvliang University,
Lvliang, Shanxi 033001,
People's Republic of China
;
    'Zi-Feng Zhang' .
;
Department of Chemistry and Chemical Engineering
Lvliang University,
Lvliang, Shanxi 033001,
People's Republic of China
;
_database_code_depnum_ccdc_archive     'CCDC 1033730'
_chemical_name_systematic
;
Bis(1-benzyl-1<i>H</i>-1,2,4-triazole) perchloric acid monosolvate
;
_chemical_name_common     ?
_chemical_formula_moiety     '2(C9 H9 N3), H Cl O4 '
_chemical_formula_sum     'C18 H19 Cl N6 O4'
_chemical_formula_iupac     '2C9 H9 N3, H Cl O4'
_chemical_formula_weight     418.84
_chemical_melting_point     ?
_space_group_crystal_system     monoclinic
_space_group_name_H-M_alt     'P 21'
_space_group_name_Hall     'P 2yb'
loop_
    _space_group_symop_operation_xyz
    'x, y, z'
    '-x, y+1/2, -z'
_cell_length_a     5.7173(10)
_cell_length_b     7.7671(12)
_cell_length_c     21.955(4)
_cell_angle_alpha     90
_cell_angle_beta     95.136(4)
_cell_angle_gamma     90
_cell_volume     971.0(3)
_cell_formula_units_Z     2
_cell_measurement_reflns_used     637
_cell_measurement_theta_min     3.22
_cell_measurement_theta_max     19.64
_cell_measurement_temperature     296(2)
_exptl_crystal_description     'rectangle'
_exptl_crystal_colour     'colourless'
_exptl_crystal_size_max     0.25
_exptl_crystal_size_mid     0.23
_exptl_crystal_size_min     0.20
_exptl_crystal_density_diffrn     1.433
_exptl_crystal_density_meas     ?
_exptl_crystal_density_method     'not measured'
_exptl_crystal_F_000     436
_exptl_absorpt_coefficient_mu     0.236
_exptl_absorpt_correction_type     none
_exptl_absorpt_process_details     ?
_shelx_estimated_absorpt_T_min     ?
_shelx_estimated_absorpt_T_max     ?
_exptl_absorpt_correction_T_min     ?
_exptl_absorpt_correction_T_max     ?
_exptl_special_details     ?
_diffrn_ambient_temperature     296(2)
_diffrn_radiation_type     MoK\a
_diffrn_radiation_wavelength     0.71073
_diffrn_radiation_monochromator     'graphite'
_diffrn_measurement_device_type     'Bruker SMART CCD'
_diffrn_measurement_method     '\f and \w scans'
_diffrn_reflns_number     9373
_diffrn_reflns_av_R_equivalents     0.0502
_diffrn_reflns_av_sigmaI/netI     0.0750
_diffrn_reflns_theta_min     2.78
_diffrn_reflns_theta_max     28.06
_diffrn_reflns_theta_full     28.06
_diffrn_measured_fraction_theta_max     0.953
_diffrn_measured_fraction_theta_full     0.953
_diffrn_reflns_limit_h_min     -7
_diffrn_reflns_limit_h_max     7
_diffrn_reflns_limit_k_min     -9
_diffrn_reflns_limit_k_max     9
_diffrn_reflns_limit_l_min     -28
_diffrn_reflns_limit_l_max     28
_diffrn_standards_number     0
_diffrn_standards_interval_count     0
_diffrn_standards_interval_time     0
_diffrn_standards_decay_%     0
_refine_special_details     ?
_reflns_number_total     3981
_reflns_number_gt     2680
_reflns_threshold_expression     I>2\s(I)
_refine_ls_structure_factor_coef     Fsqd
_refine_ls_matrix_type     full
_refine_ls_R_factor_all     0.0887
_refine_ls_R_factor_gt     0.0533
_refine_ls_wR_factor_gt     0.1203
_refine_ls_wR_factor_ref     0.1373
_refine_ls_goodness_of_fit_ref     1.048
_refine_ls_restrained_S_all     1.048
_refine_ls_number_reflns     3981
_refine_ls_number_parameters     263
_refine_ls_number_restraints     1
_refine_ls_hydrogen_treatment     constr
_refine_ls_weighting_scheme     calc
_refine_ls_weighting_details
         'calc w=1/[\s^2^(Fo^2^)+(0.0604P)^2^+0.0210P] where P=(Fo^2^+2Fc^2^)/3'
_atom_sites_solution_hydrogens     mixed
_atom_sites_solution_primary     direct
_atom_sites_solution_secondary     difmap
_refine_ls_shift/su_max     0.000
_refine_ls_shift/su_mean     0.000
_refine_diff_density_max     0.346
_refine_diff_density_min     -0.387
_refine_ls_extinction_method
;
<i>SHELXL97</i> (Sheldrick, 2008)
;
_refine_ls_extinction_coef     0.007(2)
_refine_ls_extinction_expression
                                  'Fc^*^=kFc[1+0.001xFc^2^\l^3^/sin(2\q)]^-1/4^'
_refine_ls_abs_structure_details
;
Flack (1983) parameter determined using 873 quotients
;
_refine_ls_abs_structure_Flack     0.27(9)
loop_
    _atom_type_symbol
    _atom_type_description
    _atom_type_scat_dispersion_real
    _atom_type_scat_dispersion_imag
    _atom_type_scat_source
    'C' 'C' 0.0033 0.0016
                         'International Tables Vol C Tables 4.2.6.8 and 6.1.1.4'
    'H' 'H' 0.0000 0.0000
                         'International Tables Vol C Tables 4.2.6.8 and 6.1.1.4'
    'Cl' 'Cl' 0.1484 0.1585
                         'International Tables Vol C Tables 4.2.6.8 and 6.1.1.4'
    'N' 'N' 0.0061 0.0033
                         'International Tables Vol C Tables 4.2.6.8 and 6.1.1.4'
    'O' 'O' 0.0106 0.0060
                         'International Tables Vol C Tables 4.2.6.8 and 6.1.1.4'
_computing_data_collection
;
<i>SMART</i> (Bruker, 1997)
;
_computing_cell_refinement
;
<i>SAINT</i> (Bruker, 1997)
;
_computing_data_reduction
;
<i>SAINT</i> (Bruker, 1997)
;
_computing_structure_solution
;
<i>SHELXS97</i> (Sheldrick, 2008)
;
_computing_structure_refinement
;
<i>SHELXL97</i> (Sheldrick, 2008)
;
_computing_molecular_graphics
;
<i>SHELXTL</i> (Sheldrick, 2008)
;
_computing_publication_material
;
<i>SHELXTL</i> (Sheldrick, 2008)
;
loop_
    _atom_site_type_symbol
    _atom_site_label
    _atom_site_fract_x
    _atom_site_fract_y
    _atom_site_fract_z
    _atom_site_U_iso_or_equiv
    _atom_site_adp_type
    _atom_site_calc_flag
    _atom_site_refinement_flags
    _atom_site_occupancy
    _atom_site_symmetry_multiplicity
    _atom_site_disorder_assembly
    _atom_site_disorder_group
    Cl Cl1 0.22466(15) 0.25879(13) 0.75737(4) 0.0376(3) Uani d . 1 1 . .
    O O2 -0.0268(4) 0.2501(5) 0.75956(13) 0.0501(7) Uani d . 1 1 . .
    O O3 0.3257(5) 0.0851(3) 0.75971(14) 0.0506(8) Uani d . 1 1 . .
    H H3A 0.2975 0.0380 0.7917 0.076 Uiso calc PR 0.50 1 . .
    O O1 0.2712(5) 0.3307(4) 0.69478(12) 0.0520(8) Uani d . 1 1 . .
    H H1 0.3440 0.4193 0.7039 0.078 Uiso d PR 0.50 1 . .
    O O4 0.3397(5) 0.3708(4) 0.80363(14) 0.0579(9) Uani d . 1 1 . .
    N N2 0.1586(5) 0.2466(5) 0.33197(15) 0.0446(8) Uani d . 1 1 . .
    C C5 0.1887(8) 0.5483(7) 0.5465(2) 0.0544(12) Uani d . 1 1 . .
    H H5 0.1552 0.5518 0.5871 0.065 Uiso calc R 1 1 . .
    N N3 0.4745(6) 0.0982(5) 0.31116(16) 0.0459(9) Uani d . 1 1 . .
    C C9 0.2415(8) 0.0996(6) 0.3156(2) 0.0474(11) Uani d . 1 1 . .
    H H9 0.1473 0.0032 0.3076 0.057 Uiso calc R 1 1 . .
    N N1 0.3519(6) 0.3489(4) 0.33810(14) 0.0351(8) Uani d . 1 1 . .
    C C1 0.3406(8) 0.5273(5) 0.35882(18) 0.0443(11) Uani d . 1 1 . .
    H H1A 0.2189 0.5877 0.3336 0.053 Uiso calc R 1 1 . .
    H H1B 0.4891 0.5838 0.3539 0.053 Uiso calc R 1 1 . .
    C C6 0.0396(8) 0.6210(7) 0.5020(2) 0.0549(13) Uani d . 1 1 . .
    H H6 -0.0967 0.6744 0.5125 0.066 Uiso calc R 1 1 . .
    C C2 0.2893(7) 0.5377(5) 0.42460(18) 0.0364(9) Uani d . 1 1 . .
    C C8 0.5381(6) 0.2598(7) 0.32578(17) 0.0417(9) Uani d . 1 1 . .
    H H8 0.6903 0.3026 0.3271 0.050 Uiso calc R 1 1 . .
    C C4 0.3899(8) 0.4693(6) 0.53045(19) 0.0507(12) Uani d . 1 1 . .
    H H4 0.4927 0.4191 0.5605 0.061 Uiso calc R 1 1 . .
    C C7 0.0878(7) 0.6168(6) 0.4414(2) 0.0460(11) Uani d . 1 1 . .
    H H7 -0.0161 0.6675 0.4117 0.055 Uiso calc R 1 1 . .
    C C3 0.4401(7) 0.4640(6) 0.4706(2) 0.0454(11) Uani d . 1 1 . .
    H H3 0.5770 0.4104 0.4606 0.054 Uiso calc R 1 1 . .
    N N5 0.7031(5) 0.7708(5) 0.83783(15) 0.0417(8) Uani d . 1 1 . .
    N N4 0.8811(6) 0.6541(4) 0.84658(14) 0.0366(8) Uani d . 1 1 . .
    C C18 0.7984(7) 0.9014(6) 0.81290(17) 0.0395(10) Uani d . 1 1 . .
    H H18 0.7188 1.0027 0.8019 0.047 Uiso calc R 1 1 . .
    C C16 0.9431(7) 0.5756(6) 0.98327(19) 0.0420(10) Uani d . 1 1 . .
    H H16 1.0821 0.6247 0.9726 0.050 Uiso calc R 1 1 . .
    N N6 1.0286(6) 0.8733(4) 0.80462(14) 0.0356(8) Uani d . 1 1 . .
    C C11 0.7924(6) 0.4980(5) 0.93922(17) 0.0317(9) Uani d . 1 1 . .
    C C12 0.5874(7) 0.4219(6) 0.95742(18) 0.0405(10) Uani d . 1 1 . .
    H H12 0.4834 0.3681 0.9284 0.049 Uiso calc R 1 1 . .
    C C10 0.8470(8) 0.4849(5) 0.87376(19) 0.0441(11) Uani d . 1 1 . .
    H H10A 0.9882 0.4167 0.8716 0.053 Uiso calc R 1 1 . .
    H H10B 0.7192 0.4259 0.8503 0.053 Uiso calc R 1 1 . .
    C C14 0.6861(8) 0.5066(6) 1.0598(2) 0.0485(12) Uani d . 1 1 . .
    H H14 0.6493 0.5113 1.1002 0.058 Uiso calc R 1 1 . .
    C C17 1.0749(7) 0.7164(5) 0.82694(18) 0.0357(10) Uani d . 1 1 . .
    H H17 1.2192 0.6605 0.8284 0.043 Uiso calc R 1 1 . .
    C C15 0.8882(8) 0.5809(6) 1.0437(2) 0.0507(12) Uani d . 1 1 . .
    H H15 0.9894 0.6352 1.0732 0.061 Uiso calc R 1 1 . .
    C C13 0.5389(8) 0.4258(6) 1.01696(19) 0.0482(12) Uani d . 1 1 . .
    H H13 0.4038 0.3727 1.0284 0.058 Uiso calc R 1 1 . .
loop_
    _atom_site_aniso_label
    _atom_site_aniso_U_11
    _atom_site_aniso_U_22
    _atom_site_aniso_U_33
    _atom_site_aniso_U_12
    _atom_site_aniso_U_13
    _atom_site_aniso_U_23
    Cl1 0.0384(5) 0.0346(5) 0.0404(5) 0.0025(5) 0.0060(4) 0.0025(5)
    O2 0.0300(13) 0.0547(19) 0.0666(19) 0.0054(16) 0.0088(12) -0.0001(19)
    O3 0.0517(17) 0.0285(16) 0.075(2) 0.0139(14) 0.0271(15) 0.0174(15)
    O1 0.078(2) 0.0441(18) 0.0338(16) -0.0108(16) 0.0065(15) 0.0126(13)
    O4 0.0575(19) 0.065(2) 0.0497(19) -0.0129(17) -0.0052(15) -0.0157(17)
    N2 0.0429(17) 0.039(2) 0.052(2) 0.000(2) 0.0037(15) -0.003(2)
    C5 0.063(3) 0.053(3) 0.048(3) -0.005(3) 0.010(2) -0.010(2)
    N3 0.057(2) 0.045(2) 0.035(2) -0.0044(19) 0.0028(17) -0.0077(17)
    C9 0.050(3) 0.044(3) 0.047(3) -0.010(2) -0.005(2) -0.008(2)
    N1 0.0440(19) 0.033(2) 0.0289(17) 0.0003(16) 0.0082(15) -0.0037(15)
    C1 0.057(3) 0.031(3) 0.045(3) -0.001(2) 0.007(2) 0.007(2)
    C6 0.042(3) 0.066(4) 0.059(3) 0.001(2) 0.014(2) -0.014(3)
    C2 0.040(2) 0.029(2) 0.040(2) -0.0019(18) 0.0032(18) -0.0044(19)
    C8 0.041(2) 0.045(3) 0.040(2) -0.009(3) 0.0093(17) -0.002(3)
    C4 0.065(3) 0.046(3) 0.039(3) 0.003(2) -0.011(2) -0.003(2)
    C7 0.048(3) 0.041(3) 0.048(3) 0.008(2) 0.001(2) -0.001(2)
    C3 0.043(2) 0.043(3) 0.050(3) 0.009(2) 0.004(2) -0.010(2)
    N5 0.0370(16) 0.040(2) 0.049(2) 0.0052(18) 0.0065(14) 0.003(2)
    N4 0.042(2) 0.033(2) 0.0354(18) -0.0029(15) 0.0076(16) 0.0000(16)
    C18 0.044(2) 0.040(3) 0.034(2) 0.007(2) 0.0028(18) 0.005(2)
    C16 0.040(2) 0.039(2) 0.047(3) -0.0060(19) 0.0015(19) 0.000(2)
    N6 0.0432(19) 0.033(2) 0.0307(18) 0.0002(16) 0.0060(15) -0.0007(16)
    C11 0.039(2) 0.022(2) 0.034(2) 0.0028(17) 0.0034(17) 0.0023(17)
    C12 0.040(2) 0.045(3) 0.036(2) -0.0062(19) 0.0009(18) 0.007(2)
    C10 0.053(3) 0.033(2) 0.049(3) -0.002(2) 0.016(2) 0.008(2)
    C14 0.060(3) 0.047(3) 0.040(2) 0.014(2) 0.008(2) 0.014(2)
    C17 0.037(2) 0.031(3) 0.039(2) -0.0017(18) 0.0049(17) 0.0010(17)
    C15 0.062(3) 0.043(3) 0.044(3) -0.001(2) -0.012(2) 0.002(2)
    C13 0.046(3) 0.058(3) 0.043(3) -0.005(2) 0.012(2) 0.013(2)
_geom_special_details
;
All s.u.'s (except the s.u. in the dihedral angle between two l.s. planes) are
estimated using the full covariance matrix. The cell s.u.'s are taken into
account individually in the estimation of s.u.'s in distances, angles and
torsion angles; correlations between s.u.'s in cell parameters are only used
when they are defined by crystal symmetry. An approximate (isotropic)
treatment of cell s.u.'s is used for estimating s.u.'s involving l.s. planes.
;
loop_
    _geom_bond_atom_site_label_1
    _geom_bond_atom_site_label_2
    _geom_bond_site_symmetry_2
    _geom_bond_distance
    _geom_bond_publ_flag
    Cl1 O2 . 1.444(2) ?
    Cl1 O4 . 1.449(3) ?
    Cl1 O3 . 1.466(3) ?
    Cl1 O1 . 1.529(3) ?
    O3 H3A . 0.8200 ?
    O1 H1 . 0.8200 ?
    N2 C9 . 1.299(6) ?
    N2 N1 . 1.358(4) ?
    C5 C6 . 1.359(7) ?
    C5 C4 . 1.377(6) ?
    C5 H5 . 0.9300 ?
    N3 C8 . 1.338(6) ?
    N3 C9 . 1.345(5) ?
    C9 H9 . 0.9300 ?
    N1 C8 . 1.318(5) ?
    N1 C1 . 1.462(5) ?
    C1 C2 . 1.501(5) ?
    C1 H1A . 0.9700 ?
    C1 H1B . 0.9700 ?
    C6 C7 . 1.384(6) ?
    C6 H6 . 0.9300 ?
    C2 C7 . 1.384(5) ?
    C2 C3 . 1.391(6) ?
    C8 H8 . 0.9300 ?
    C4 C3 . 1.370(6) ?
    C4 H4 . 0.9300 ?
    C7 H7 . 0.9300 ?
    C3 H3 . 0.9300 ?
    N5 C18 . 1.295(5) ?
    N5 N4 . 1.363(4) ?
    N4 C17 . 1.317(5) ?
    N4 C10 . 1.464(5) ?
    C18 N6 . 1.362(5) ?
    C18 H18 . 0.9300 ?
    C16 C11 . 1.375(5) ?
    C16 C15 . 1.390(6) ?
    C16 H16 . 0.9300 ?
    N6 C17 . 1.331(5) ?
    C11 C12 . 1.402(5) ?
    C11 C10 . 1.501(5) ?
    C12 C13 . 1.361(5) ?
    C12 H12 . 0.9300 ?
    C10 H10A . 0.9700 ?
    C10 H10B . 0.9700 ?
    C14 C13 . 1.359(6) ?
    C14 C15 . 1.367(6) ?
    C14 H14 . 0.9300 ?
    C17 H17 . 0.9300 ?
    C15 H15 . 0.9300 ?
    C13 H13 . 0.9300 ?
loop_
    _geom_angle_atom_site_label_1
    _geom_angle_atom_site_label_2
    _geom_angle_atom_site_label_3
    _geom_angle_site_symmetry_1
    _geom_angle_site_symmetry_3
    _geom_angle
    _geom_angle_publ_flag
    O2 Cl1 O4 . . 113.29(19) ?
    O2 Cl1 O3 . . 110.2(2) ?
    O4 Cl1 O3 . . 112.0(2) ?
    O2 Cl1 O1 . . 107.50(18) ?
    O4 Cl1 O1 . . 107.82(19) ?
    O3 Cl1 O1 . . 105.54(17) ?
    Cl1 O3 H3A . . 109.5 ?
    Cl1 O1 H1 . . 102.2 ?
    C9 N2 N1 . . 103.2(3) ?
    C6 C5 C4 . . 119.1(4) ?
    C6 C5 H5 . . 120.4 ?
    C4 C5 H5 . . 120.4 ?
    C8 N3 C9 . . 103.0(4) ?
    N2 C9 N3 . . 114.6(4) ?
    N2 C9 H9 . . 122.7 ?
    N3 C9 H9 . . 122.7 ?
    C8 N1 N2 . . 109.7(3) ?
    C8 N1 C1 . . 128.4(4) ?
    N2 N1 C1 . . 121.8(3) ?
    N1 C1 C2 . . 111.6(3) ?
    N1 C1 H1A . . 109.3 ?
    C2 C1 H1A . . 109.3 ?
    N1 C1 H1B . . 109.3 ?
    C2 C1 H1B . . 109.3 ?
    H1A C1 H1B . . 108.0 ?
    C5 C6 C7 . . 120.9(4) ?
    C5 C6 H6 . . 119.5 ?
    C7 C6 H6 . . 119.5 ?
    C7 C2 C3 . . 117.7(4) ?
    C7 C2 C1 . . 121.3(4) ?
    C3 C2 C1 . . 121.0(4) ?
    N1 C8 N3 . . 109.6(3) ?
    N1 C8 H8 . . 125.2 ?
    N3 C8 H8 . . 125.2 ?
    C3 C4 C5 . . 120.6(4) ?
    C3 C4 H4 . . 119.7 ?
    C5 C4 H4 . . 119.7 ?
    C6 C7 C2 . . 120.6(4) ?
    C6 C7 H7 . . 119.7 ?
    C2 C7 H7 . . 119.7 ?
    C4 C3 C2 . . 121.0(4) ?
    C4 C3 H3 . . 119.5 ?
    C2 C3 H3 . . 119.5 ?
    C18 N5 N4 . . 104.1(3) ?
    C17 N4 N5 . . 110.4(3) ?
    C17 N4 C10 . . 127.6(3) ?
    N5 N4 C10 . . 122.0(3) ?
    N5 C18 N6 . . 112.3(4) ?
    N5 C18 H18 . . 123.9 ?
    N6 C18 H18 . . 123.9 ?
    C11 C16 C15 . . 120.2(4) ?
    C11 C16 H16 . . 119.9 ?
    C15 C16 H16 . . 119.9 ?
    C17 N6 C18 . . 105.1(4) ?
    C16 C11 C12 . . 118.1(4) ?
    C16 C11 C10 . . 122.2(4) ?
    C12 C11 C10 . . 119.7(4) ?
    C13 C12 C11 . . 120.8(4) ?
    C13 C12 H12 . . 119.6 ?
    C11 C12 H12 . . 119.6 ?
    N4 C10 C11 . . 112.1(3) ?
    N4 C10 H10A . . 109.2 ?
    C11 C10 H10A . . 109.2 ?
    N4 C10 H10B . . 109.2 ?
    C11 C10 H10B . . 109.2 ?
    H10A C10 H10B . . 107.9 ?
    C13 C14 C15 . . 120.1(4) ?
    C13 C14 H14 . . 120.0 ?
    C15 C14 H14 . . 120.0 ?
    N4 C17 N6 . . 108.1(3) ?
    N4 C17 H17 . . 125.9 ?
    N6 C17 H17 . . 125.9 ?
    C14 C15 C16 . . 120.2(4) ?
    C14 C15 H15 . . 119.9 ?
    C16 C15 H15 . . 119.9 ?
    C14 C13 C12 . . 120.6(4) ?
    C14 C13 H13 . . 119.7 ?
    C12 C13 H13 . . 119.7 ?
loop_
    _geom_torsion_atom_site_label_1
    _geom_torsion_atom_site_label_2
    _geom_torsion_atom_site_label_3
    _geom_torsion_atom_site_label_4
    _geom_torsion_site_symmetry_1
    _geom_torsion_site_symmetry_2
    _geom_torsion_site_symmetry_3
    _geom_torsion_site_symmetry_4
    _geom_torsion
    _geom_torsion_publ_flag
    N1 N2 C9 N3 . . . . 0.6(5) ?
    C8 N3 C9 N2 . . . . -0.5(5) ?
    C9 N2 N1 C8 . . . . -0.4(4) ?
    C9 N2 N1 C1 . . . . -177.4(4) ?
    C8 N1 C1 C2 . . . . -108.2(4) ?
    N2 N1 C1 C2 . . . . 68.1(5) ?
    C4 C5 C6 C7 . . . . -0.1(8) ?
    N1 C1 C2 C7 . . . . -118.1(4) ?
    N1 C1 C2 C3 . . . . 60.3(5) ?
    N2 N1 C8 N3 . . . . 0.2(4) ?
    C1 N1 C8 N3 . . . . 176.9(4) ?
    C9 N3 C8 N1 . . . . 0.2(5) ?
    C6 C5 C4 C3 . . . . 0.1(8) ?
    C5 C6 C7 C2 . . . . 0.2(7) ?
    C3 C2 C7 C6 . . . . -0.2(6) ?
    C1 C2 C7 C6 . . . . 178.2(4) ?
    C5 C4 C3 C2 . . . . -0.2(7) ?
    C7 C2 C3 C4 . . . . 0.2(6) ?
    C1 C2 C3 C4 . . . . -178.2(4) ?
    C18 N5 N4 C17 . . . . -0.1(4) ?
    C18 N5 N4 C10 . . . . -179.5(3) ?
    N4 N5 C18 N6 . . . . 0.7(4) ?
    N5 C18 N6 C17 . . . . -1.0(4) ?
    C15 C16 C11 C12 . . . . -1.5(6) ?
    C15 C16 C11 C10 . . . . -178.3(4) ?
    C16 C11 C12 C13 . . . . 0.4(6) ?
    C10 C11 C12 C13 . . . . 177.2(4) ?
    C17 N4 C10 C11 . . . . 115.2(4) ?
    N5 N4 C10 C11 . . . . -65.5(5) ?
    C16 C11 C10 N4 . . . . -58.9(5) ?
    C12 C11 C10 N4 . . . . 124.3(4) ?
    N5 N4 C17 N6 . . . . -0.5(4) ?
    C10 N4 C17 N6 . . . . 178.9(4) ?
    C18 N6 C17 N4 . . . . 0.8(4) ?
    C13 C14 C15 C16 . . . . 0.6(7) ?
    C11 C16 C15 C14 . . . . 1.0(6) ?
    C15 C14 C13 C12 . . . . -1.8(7) ?
    C11 C12 C13 C14 . . . . 1.3(6) ?
loop_
    _geom_hbond_atom_site_label_D
    _geom_hbond_atom_site_label_H
    _geom_hbond_atom_site_label_A
    _geom_hbond_site_symmetry_A
    _geom_hbond_distance_DH
    _geom_hbond_distance_HA
    _geom_hbond_distance_DA
    _geom_hbond_angle_DHA
    O3 H3A N6 1_445 0.82 2.04 2.620(4) 127.4
    O1 H1 N3 2_656 0.82 1.78 2.546(5) 154.1
    C10 H10B O4 1_555 0.97 2.35 3.282(5) 159.7
    C9 H9 O2 2_546 0.93 2.52 3.352(6) 149.7
    C1 H1A O2 2_556 0.97 2.56 3.483(5) 157.9
    C17 H17 O4 1_655 0.93 2.43 3.147(5) 133.9
    C18 H18 O3 1_565 0.93 2.44 3.185(5) 137.2
_shelx_res_file
;
TITL test_0m in P 21
CELL 0.71073 5.7173 7.7671 21.9553 90 95.136 90
ZERR 2       0.001  0.0012  0.0035  0  0.004  0
LATT -1
SYMM -X, 0.5+Y, -Z
SFAC C  H  Cl N  O
UNIT 36 38 2  12 8
L.S.  4
PLAN  5
TEMP  23
BOND  $H
fmap  2
acta
HTAB  O3 N6_$1
EQIV  $1 x-1, y-1, z
HTAB  O1 N3_$2
EQIV  $2 -x+1, y+1/2, -z+1
CONF
WGHT    0.060400    0.021000
EXTI    0.007049
FVAR       0.91440
CL1   3    0.224663    0.258789    0.757371    11.00000    0.03839    0.03455 =
         0.04041    0.00250    0.00599    0.00252
O2    5   -0.026780    0.250127    0.759560    11.00000    0.02995    0.05470 =
         0.06658   -0.00012    0.00880    0.00545
O3    5    0.325651    0.085132    0.759709    11.00000    0.05167    0.02848 =
         0.07546    0.01740    0.02709    0.01395
AFIX  83
H3A    2    0.297487    0.038048    0.791673    10.50000   -1.50000
AFIX   0
O1    5    0.271184    0.330708    0.694780    11.00000    0.07822    0.04415 =
         0.03378    0.01263    0.00655   -0.01082
AFIX   3
H1    2    0.344034    0.419288    0.703950    10.50000   -1.50000
AFIX   0
O4    5    0.339718    0.370753    0.803626    11.00000    0.05745    0.06490 =
         0.04965   -0.01573   -0.00524   -0.01292
N2    4    0.158564    0.246571    0.331971    11.00000    0.04289    0.03923 =
         0.05171   -0.00312    0.00370   -0.00022
C5    1    0.188675    0.548281    0.546457    11.00000    0.06255    0.05298 =
         0.04840   -0.01044    0.00972   -0.00507
AFIX  43
H5    2    0.155192    0.551802    0.587117    11.00000   -1.20000
AFIX   0
N3    4    0.474531    0.098174    0.311165    11.00000    0.05684    0.04526 =
         0.03542   -0.00770    0.00275   -0.00444
C9    1    0.241461    0.099608    0.315609    11.00000    0.05049    0.04353 =
         0.04656   -0.00750   -0.00479   -0.01037
AFIX  43
H9    2    0.147261    0.003179    0.307613    11.00000   -1.20000
AFIX   0
N1    4    0.351896    0.348885    0.338100    11.00000    0.04397    0.03332 =
         0.02888   -0.00369    0.00823    0.00028
C1    1    0.340573    0.527305    0.358816    11.00000    0.05739    0.03135 =
         0.04454    0.00686    0.00739   -0.00052
AFIX  23
H1A   2    0.218896    0.587699    0.333629    11.00000   -1.20000
H1B   2    0.489058    0.583768    0.353921    11.00000   -1.20000
AFIX   0
C6    1    0.039594    0.621044    0.502038    11.00000    0.04191    0.06571 =
         0.05869   -0.01428    0.01368    0.00069
AFIX  43
H6    2   -0.096727    0.674440    0.512549    11.00000   -1.20000
AFIX   0
C2    1    0.289281    0.537672    0.424596    11.00000    0.04003    0.02880 =
         0.04043   -0.00443    0.00319   -0.00193
C8    1    0.538080    0.259759    0.325781    11.00000    0.04115    0.04531 =
         0.03975   -0.00244    0.00935   -0.00866
AFIX  43
H8    2    0.690314    0.302640    0.327054    11.00000   -1.20000
AFIX   0
C4    1    0.389886    0.469309    0.530447    11.00000    0.06459    0.04600 =
         0.03876   -0.00341   -0.01061    0.00253
AFIX  43
H4    2    0.492734    0.419077    0.560538    11.00000   -1.20000
AFIX   0
C7    1    0.087821    0.616782    0.441390    11.00000    0.04818    0.04133 =
         0.04778   -0.00118    0.00112    0.00768
AFIX  43
H7    2   -0.016064    0.667527    0.411655    11.00000   -1.20000
AFIX   0
C3    1    0.440075    0.464006    0.470607    11.00000    0.04287    0.04321 =
         0.05003   -0.00986    0.00391    0.00869
AFIX  43
H3    2    0.576951    0.410373    0.460606    11.00000   -1.20000
AFIX   0
N5    4    0.703098    0.770797    0.837827    11.00000    0.03699    0.03970 =
         0.04884    0.00323    0.00653    0.00520
N4    4    0.881064    0.654147    0.846579    11.00000    0.04193    0.03318 =
         0.03544    0.00001    0.00759   -0.00291
C18   1    0.798423    0.901350    0.812904    11.00000    0.04385    0.04035 =
         0.03419    0.00483    0.00283    0.00668
AFIX  43
H18   2    0.718780    1.002652    0.801921    11.00000   -1.20000
AFIX   0
C16   1    0.943069    0.575626    0.983271    11.00000    0.03955    0.03891 =
         0.04723   -0.00035    0.00154   -0.00601
AFIX  43
H16   2    1.082057    0.624743    0.972624    11.00000   -1.20000
AFIX   0
N6    4    1.028594    0.873330    0.804619    11.00000    0.04318    0.03331 =
         0.03067   -0.00069    0.00604    0.00016
C11   1    0.792422    0.498002    0.939218    11.00000    0.03896    0.02216 =
         0.03397    0.00228    0.00338    0.00275
C12   1    0.587449    0.421876    0.957416    11.00000    0.04021    0.04489 =
         0.03598    0.00653    0.00093   -0.00618
AFIX  43
H12   2    0.483450    0.368080    0.928450    11.00000   -1.20000
AFIX   0
C10   1    0.847023    0.484870    0.873762    11.00000    0.05263    0.03308 =
         0.04851    0.00841    0.01597   -0.00207
AFIX  23
H10A  2    0.988217    0.416713    0.871620    11.00000   -1.20000
H10B  2    0.719237    0.425936    0.850318    11.00000   -1.20000
AFIX   0
C14   1    0.686125    0.506582    1.059826    11.00000    0.05989    0.04666 =
         0.03952    0.01432    0.00761    0.01375
AFIX  43
H14   2    0.649335    0.511324    1.100205    11.00000   -1.20000
AFIX   0
C17   1    1.074936    0.716437    0.826936    11.00000    0.03729    0.03142 =
         0.03856    0.00102    0.00489   -0.00171
AFIX  43
H17   2    1.219172    0.660527    0.828401    11.00000   -1.20000
AFIX   0
C15   1    0.888240    0.580893    1.043651    11.00000    0.06216    0.04320 =
         0.04367    0.00229   -0.01187   -0.00133
AFIX  43
H15   2    0.989438    0.635174    1.073151    11.00000   -1.20000
AFIX   0
C13   1    0.538903    0.425784    1.016962    11.00000    0.04565    0.05770 =
         0.04264    0.01347    0.01211   -0.00502
AFIX  43
H13   2    0.403779    0.372687    1.028414    11.00000   -1.20000
HKLF 4
REM  test_0m in P 21
REM R1 =  0.0533 for   2680 Fo > 4sig(Fo)  and  0.0887 for all   3981 data
REM    263 parameters refined using      1 restraints
END
WGHT      0.0605      0.0211
REM Highest difference peak  0.346,  deepest hole -0.387,  1-sigma level  0.055
Q1    1   1.1291  0.9729  0.7919  11.00000  0.05    0.35
Q2    1   0.0567  0.2461  0.7893  11.00000  0.05    0.31
Q3    1   0.4271  0.2572  0.8016  11.00000  0.05    0.26
Q4    1   0.0311  0.2458  0.7307  11.00000  0.05    0.25
Q5    1   0.0061  0.1251  0.8085  11.00000  0.05    0.23
;
