# Supplementary material for: Crystal structure of bis­(1-benzyl-1H-1,2,4-triazole) perchloric acid monosolvate
Source: Acta Crystallogr Sect E Struct Rep Online. 2014 Nov 26;70(Pt 12):o1290–1. doi: 10.1107/S1600536814024829 (PMC4257456; doi:10.1107/S1600536814024829)
Supplement: Supplementary file 2 [file e-70-o1290-Isup2.hkl]

# 
# h,k,l, Fc-squared, Fo-squared, sigma(Fo-squared) and status flag 
# 
data_I
_shelx_title ' test_0m in P 21' 
_shelx_refln_list_code          4 
_shelx_F_calc_maximum      112.24 
_exptl_crystal_F_000       436.00 
_reflns_d_resolution_high  0.7554 
 
loop_ 
 _symmetry_equiv_pos_as_xyz 
 'x, y, z' 
 '-x, y+1/2, -z' 
 
_cell_length_a     5.7173 
_cell_length_b     7.7671 
_cell_length_c    21.9553 
_cell_angle_alpha  90.000 
_cell_angle_beta   95.136 
_cell_angle_gamma  90.000 
 
_shelx_F_squared_multiplier     1.000 
 
loop_ 
 _refln_index_h 
 _refln_index_k 
 _refln_index_l 
 _refln_F_squared_calc 
 _refln_F_squared_meas 
 _refln_F_squared_sigma 
 _refln_observed_status 
   3  -8   0        7.87       15.12     11.53 o 
   4  -8   0       22.90       34.71     15.29 o 
   1  -7   0      243.47      261.01     19.83 o 
   2  -7   0      122.19      126.69     20.49 o 
   3  -7   0      228.26      222.81     15.98 o 
   4  -7   0       23.66       30.75      9.20 o 
   5  -7   0        5.86        2.27      8.51 o 
   0  -6   0      522.89      532.00     26.15 o 
   1  -6   0       27.73       20.31      7.09 o 
   2  -6   0       15.78        9.05      5.70 o 
   3  -6   0       96.32      106.81     11.07 o 
   4  -6   0       87.37       74.01     11.16 o 
   5  -6   0        8.87       13.04      8.06 o 
   6  -6   0       14.05        2.38     12.12 o 
   1  -5   0      111.99      109.32     11.40 o 
   2  -5   0      228.17      240.37     13.24 o 
   3  -5   0       86.47       95.97     10.28 o 
   4  -5   0       35.37       35.54      8.43 o 
   5  -5   0       62.02       69.86     11.70 o 
   6  -5   0       14.65       16.98      9.66 o 
   0  -4   0      738.67      704.38     29.23 o 
   1  -4   0        0.77        1.81      4.14 o 
   2  -4   0      926.69      879.39     28.86 o 
   3  -4   0      269.33      280.45     15.15 o 
   4  -4   0      131.23      141.70     23.92 o 
   5  -4   0       66.50       64.71     10.77 o 
   6  -4   0        5.66        3.58      7.72 o 
   1  -3   0      759.38      743.49     31.36 o 
   2  -3   0      139.63      134.75      9.17 o 
   3  -3   0      414.05      382.82     17.62 o 
   4  -3   0      136.45      162.60     19.20 o 
   5  -3   0        3.11        3.31      6.20 o 
   6  -3   0       13.46       11.16      8.06 o 
   0  -2   0      315.60      398.82     16.66 o 
   1  -2   0     3362.41     3321.94     82.01 o 
   2  -2   0       85.91       91.22      7.07 o 
   3  -2   0      102.91      122.41      9.72 o 
   4  -2   0      164.12      191.29     13.70 o 
   5  -2   0      113.32       94.39     13.15 o 
   6  -2   0       12.49       16.92      8.39 o 
   7  -2   0        8.33        5.59      8.47 o 
   1  -1   0     6366.96     6218.52    149.26 o 
   2  -1   0      486.81      546.17     16.79 o 
   3  -1   0     1113.73     1048.43     26.42 o 
   4  -1   0       58.50       60.74      7.97 o 
   5  -1   0       49.93       32.08      6.39 o 
   6  -1   0        6.65       14.60      6.17 o 
   7  -1   0       14.61       15.65      9.81 o 
   1   0   0      116.98      123.70      4.18 o 
   2   0   0      592.39      447.22     12.42 o 
   3   0   0       89.10       94.13      9.73 o 
   4   0   0      132.27      122.74     12.50 o 
   5   0   0        2.96        3.65      4.46 o 
   6   0   0        0.01       12.25      6.95 o 
   7   0   0       14.34       11.91     11.17 o 
   1   1   0     6368.04     6325.67    105.98 o 
   2   1   0      480.74      564.99     14.52 o 
   3   1   0     1118.49     1066.53     26.07 o 
   4   1   0       56.94       63.25      6.50 o 
   5   1   0       49.17       44.82      8.48 o 
   6   1   0        7.66       -1.56      6.14 o 
   7   1   0       14.61        3.79      6.60 o 
   0   2   0      309.43      409.03      9.96 o 
   1   2   0     3351.64     3371.93     58.14 o 
   2   2   0       94.55       96.07      4.61 o 
   3   2   0       98.75      121.74      6.24 o 
   4   2   0      164.91      180.95      8.72 o 
   5   2   0      117.93       97.47      7.64 o 
   6   2   0       11.76       14.88      4.96 o 
   7   2   0        7.88        5.99      5.58 o 
   1   3   0      781.93      731.89     17.31 o 
   2   3   0      139.58      147.52      7.13 o 
   3   3   0      418.37      396.02     11.64 o 
   4   3   0      133.54      140.72     10.49 o 
   5   3   0        2.94        9.79      4.38 o 
   6   3   0       14.52       10.12      8.91 o 
   7   3   0        5.38        3.64      5.74 o 
   0   4   0      759.72      685.64     21.72 o 
   1   4   0        0.66       -1.64      1.91 o 
   2   4   0      939.53      916.89     19.93 o 
   3   4   0      264.18      248.37      9.45 o 
   4   4   0      134.17      141.01     11.08 o 
   5   4   0       63.81       61.47      6.78 o 
   6   4   0        5.08       -0.56      5.38 o 
   1   5   0      120.07      112.24      5.83 o 
   2   5   0      224.74      211.97      8.30 o 
   3   5   0       82.70       64.25      5.70 o 
   4   5   0       33.41       29.28      6.20 o 
   5   5   0       63.54       79.26     11.60 o 
   6   5   0       13.98       34.65     10.19 o 
   0   6   0      518.69      528.15     26.05 o 
   1   6   0       27.09       29.81      4.06 o 
   2   6   0       14.23       12.12      6.52 o 
   3   6   0       98.14       89.51     11.31 o 
   4   6   0       86.51       91.18     12.15 o 
   5   6   0        8.83       16.39      8.35 o 
   6   6   0       14.28        8.32     20.86 o 
   1   7   0      241.48      241.87     17.11 o 
   2   7   0      123.82      100.61     14.36 o 
   3   7   0      228.42      219.24     18.35 o 
   4   7   0       23.98       39.01     15.60 o 
   5   7   0        6.38       -5.45      7.82 o 
   0   8   0      242.83      278.30     28.42 o 
   1   8   0       29.69       22.63     10.44 o 
   2   8   0       64.70       99.81     13.57 o 
   3   8   0        8.05        8.00     10.72 o 
   4   8   0       23.29       33.41     10.49 o 
   1   9   0        3.33        0.53      7.01 o 
   2   9   0       13.83        4.00      7.72 o 
   3   9   0        3.68       -3.12      8.68 o 
   3  -8   1       11.01        3.37     11.70 o 
   4  -8   1       19.05       17.52     14.42 o 
  -5  -7   1       23.51       20.55      9.65 o 
  -4  -7   1       13.18       17.80      8.15 o 
  -3  -7   1       26.14       23.54      8.38 o 
  -2  -7   1       33.41       19.35      9.71 o 
  -1  -7   1       74.09       95.67     13.01 o 
   1  -7   1       23.78       27.10      8.61 o 
   2  -7   1       10.13       13.80      6.87 o 
   3  -7   1       37.44       25.69      8.05 o 
   4  -7   1        1.70        5.78      7.59 o 
   5  -7   1       16.56       12.40     13.61 o 
  -6  -6   1       10.79       12.39     12.46 o 
  -5  -6   1        0.06       -4.87      6.66 o 
  -4  -6   1       10.69       11.10      7.05 o 
  -3  -6   1       79.67       87.83     10.21 o 
  -2  -6   1       31.95       30.63      6.68 o 
  -1  -6   1      149.17      148.65      9.93 o 
   0  -6   1       19.13       18.59      5.30 o 
   1  -6   1       39.47       32.67      8.62 o 
   2  -6   1      223.34      235.46     14.18 o 
   3  -6   1       49.18       41.23      8.44 o 
   4  -6   1       22.50       26.05      8.49 o 
   5  -6   1        6.87        1.52      7.30 o 
  -6  -5   1        0.35        0.80     14.90 o 
  -5  -5   1       77.81       74.39     11.99 o 
  -4  -5   1      134.49      145.46     13.76 o 
  -3  -5   1      100.08       91.78     18.99 o 
  -2  -5   1       56.51       57.44      7.23 o 
  -1  -5   1      258.83      251.47     12.64 o 
   0  -5   1      417.93      424.67     14.99 o 
   1  -5   1      485.08      499.04     26.68 o 
   2  -5   1      145.61      144.50     16.37 o 
   3  -5   1      318.23      347.86     18.00 o 
   4  -5   1       37.82       31.02      8.47 o 
   5  -5   1       34.35       49.45     14.76 o 
   6  -5   1        3.40        6.84     13.58 o 
  -6  -4   1        7.20       15.82     11.31 o 
  -5  -4   1       79.37       85.97     12.21 o 
  -4  -4   1      269.09      272.15     25.35 o 
  -3  -4   1      143.50      117.67     10.60 o 
  -2  -4   1      169.27      173.49     10.71 o 
  -1  -4   1       54.74       62.68      5.66 o 
   0  -4   1      206.84      234.28      9.45 o 
   1  -4   1      430.34      392.77     21.43 o 
   2  -4   1      111.14      113.69      9.13 o 
   3  -4   1       20.44        3.95      7.66 o 
   4  -4   1      101.44       83.55     10.94 o 
   5  -4   1       46.53       38.67      9.59 o 
   6  -4   1        8.34       19.44      8.78 o 
  -6  -3   1       52.66       54.91     11.25 o 
  -5  -3   1      306.66      285.50     19.03 o 
  -4  -3   1       83.38       90.82     20.53 o 
  -3  -3   1      157.60      167.86     21.69 o 
  -2  -3   1     1183.47     1185.37     34.58 o 
  -1  -3   1      381.28      386.14     13.31 o 
   0  -3   1      273.75      274.49      9.42 o 
   1  -3   1     1946.05     1974.12     73.68 o 
   2  -3   1      726.79      741.20     30.53 o 
   3  -3   1      134.45      135.61     10.76 o 
   4  -3   1      904.98      941.76     34.05 o 
   5  -3   1      148.86      164.50     21.95 o 
   6  -3   1        4.50        2.94      6.90 o 
  -7  -2   1       16.29        3.88      8.61 o 
  -6  -2   1       41.81       50.96     15.97 o 
  -5  -2   1      134.93      158.82     15.35 o 
  -4  -2   1      217.52      213.63     30.69 o 
  -3  -2   1      465.58      507.39     21.55 o 
  -2  -2   1       30.35       29.68      4.60 o 
  -1  -2   1     1700.64     1634.40     41.57 o 
   0  -2   1      613.35      619.82     13.51 o 
   1  -2   1      300.84      217.65      9.25 o 
   2  -2   1       81.44       79.04     12.17 o 
   3  -2   1       39.95       22.99      5.80 o 
   4  -2   1      218.79      206.00     23.03 o 
   5  -2   1      139.21      122.43     13.20 o 
   6  -2   1        6.29       -4.40      6.36 o 
   7  -2   1        5.44        1.59      8.15 o 
  -7  -1   1       11.75        2.24      7.98 o 
  -6  -1   1       20.94       22.75      6.53 o 
  -5  -1   1       94.04       85.69      8.96 o 
  -4  -1   1      350.95      367.07     22.05 o 
  -3  -1   1     1636.99     1668.17     46.35 o 
  -2  -1   1      199.74      158.22      6.63 o 
  -1  -1   1     4568.91     4950.05    117.96 o 
   0  -1   1        0.71       -0.65      0.65 o 
   1  -1   1     5235.51     5247.07    100.51 o 
   2  -1   1     1129.27     1028.42     24.08 o 
   3  -1   1      160.24      188.41      8.81 o 
   4  -1   1       37.64       42.41      6.58 o 
   5  -1   1       82.54       92.18      8.91 o 
   6  -1   1       11.27        3.49      5.29 o 
   7  -1   1       16.47        5.71      8.43 o 
  -7   0   1        1.61        6.21      6.57 o 
  -6   0   1       30.61       27.74      6.70 o 
  -5   0   1       83.25       89.83     11.66 o 
  -4   0   1       19.59       15.33      4.79 o 
  -3   0   1      186.36      144.33      7.36 o 
  -2   0   1      321.54      347.08     10.34 o 
  -1   0   1      434.25      471.97     11.05 o 
   1   0   1      754.32      701.72     19.07 o 
   2   0   1      294.32      310.15     10.85 o 
   3   0   1      231.86      210.94      9.10 o 
   4   0   1        0.19       -1.92      3.57 o 
   5   0   1       42.09       49.33      7.11 o 
   6   0   1       14.86       11.45      5.90 o 
   7   0   1        5.60       -0.52      6.34 o 
  -7   1   1       12.40       10.99      7.37 o 
  -6   1   1       21.59       31.08      7.02 o 
  -5   1   1       92.98       86.03     10.08 o 
  -4   1   1      350.40      372.93     13.96 o 
  -3   1   1     1654.45     1699.09     38.22 o 
  -2   1   1      197.76      163.31      6.58 o 
  -1   1   1     4552.81     4936.11     83.70 o 
   0   1   1        1.88       -0.69      0.69 o 
   1   1   1     5245.47     5098.67     87.33 o 
   2   1   1     1127.89     1021.80     23.56 o 
   3   1   1      160.88      171.44     11.95 o 
   4   1   1       39.10       37.36      7.35 o 
   5   1   1       84.33       86.40      8.52 o 
   6   1   1       12.07       13.96      6.04 o 
   7   1   1       15.78       19.97      7.54 o 
  -7   2   1       16.38       10.83      6.03 o 
  -6   2   1       40.70       41.22      9.46 o 
  -5   2   1      135.56      174.27      9.42 o 
  -4   2   1      219.66      194.04      8.82 o 
  -3   2   1      462.26      485.29     12.99 o 
  -2   2   1       30.60       24.48      2.84 o 
  -1   2   1     1712.43     1608.70     29.48 o 
   0   2   1      614.64      618.32     11.93 o 
   1   2   1      305.43      221.49      5.36 o 
   2   2   1       83.55       94.31      7.82 o 
   3   2   1       39.85       36.90      4.11 o 
   4   2   1      214.50      214.29     15.46 o 
   5   2   1      142.43      159.56      9.12 o 
   6   2   1        5.92        7.53      4.73 o 
   7   2   1        5.45        1.14      5.30 o 
  -7   3   1       26.40       23.79      8.25 o 
  -6   3   1       53.09       62.57      8.27 o 
  -5   3   1      303.58      295.44     12.02 o 
  -4   3   1       79.96       86.53      6.52 o 
  -3   3   1      157.51      176.77      7.64 o 
  -2   3   1     1197.32     1179.34     24.01 o 
  -1   3   1      385.54      378.09      9.52 o 
   0   3   1      289.27      262.75      7.14 o 
   1   3   1     1940.36     1980.03     35.58 o 
   2   3   1      732.34      817.53     17.41 o 
   3   3   1      132.11      135.53      7.56 o 
   4   3   1      905.61      933.82     22.62 o 
   5   3   1      146.31      152.84      9.14 o 
   6   3   1        4.96       -2.62      4.11 o 
   7   3   1       16.24       35.24      8.67 o 
  -6   4   1        7.43        3.94      5.00 o 
  -5   4   1       78.08       64.95      6.93 o 
  -4   4   1      268.73      278.58     10.97 o 
  -3   4   1      147.16      139.29      7.33 o 
  -2   4   1      167.88      179.25      7.32 o 
  -1   4   1       61.36       59.13      4.07 o 
   0   4   1      206.22      239.19      8.26 o 
   1   4   1      442.64      397.27      9.14 o 
   2   4   1      113.88      124.32      5.87 o 
   3   4   1       20.04       15.28      3.68 o 
   4   4   1      103.04      103.27      9.36 o 
   5   4   1       45.52       48.06      6.46 o 
   6   4   1        7.88        3.64      7.06 o 
  -6   5   1        0.41        6.85      7.46 o 
  -5   5   1       80.05       95.24     12.05 o 
  -4   5   1      134.67      142.97      8.47 o 
  -3   5   1       96.85      103.30     10.04 o 
  -2   5   1       53.03       50.51      4.74 o 
  -1   5   1      259.79      256.91     10.37 o 
   0   5   1      421.56      426.59     13.20 o 
   1   5   1      487.66      517.95     12.45 o 
   2   5   1      152.36      155.14      7.91 o 
   3   5   1      322.20      325.43     11.20 o 
   4   5   1       34.90       29.13      7.89 o 
   5   5   1       33.87       46.60      9.99 o 
   6   5   1        3.43       -0.07      7.59 o 
  -6   6   1       10.38       25.26     18.41 o 
  -5   6   1        0.01       -6.22      6.22 o 
  -4   6   1       11.36        9.41      9.32 o 
  -3   6   1       80.25       80.72     10.70 o 
  -2   6   1       33.30       49.62     10.15 o 
  -1   6   1      147.44      162.79      9.24 o 
   0   6   1       18.96       25.13      4.29 o 
   1   6   1       36.38       40.78      9.56 o 
   2   6   1      220.74      209.40     26.72 o 
   3   6   1       53.30       51.14     25.63 o 
   4   6   1       23.12       24.91      8.06 o 
   5   6   1        6.37        0.20      7.61 o 
   6   6   1       12.02       12.83      9.49 o 
  -5   7   1       23.24       22.96      9.53 o 
  -4   7   1       14.41       17.66     16.49 o 
  -3   7   1       26.93       17.15      7.51 o 
  -2   7   1       30.17       28.45      8.27 o 
  -1   7   1       74.90       81.73     11.30 o 
   0   7   1        0.69       -1.67      4.44 o 
   1   7   1       23.45       37.26      8.77 o 
   2   7   1        8.60       13.27      8.63 o 
   3   7   1       36.20       30.25      8.93 o 
   4   7   1        1.86       10.73      7.86 o 
   5   7   1       17.33       15.78      9.44 o 
  -4   8   1       34.80       57.25     16.46 o 
  -3   8   1       12.74       12.49     13.43 o 
  -2   8   1       28.58        9.88      7.44 o 
  -1   8   1        7.56       13.31      7.50 o 
   0   8   1        6.81        0.02      6.64 o 
   1   8   1       44.95       47.68     12.83 o 
   2   8   1       62.50       49.54     10.51 o 
   3   8   1       11.62        7.47      7.78 o 
   4   8   1       19.90        9.47     17.32 o 
  -3   9   1       19.31        7.93      9.83 o 
  -2   9   1       62.04       98.67     36.10 o 
  -1   9   1        6.67        9.73      8.19 o 
   0   9   1       17.99       16.28      8.68 o 
   1   9   1        3.07        4.95      7.45 o 
   2   9   1        3.24        1.16      7.67 o 
   3   9   1        4.72        4.77      9.26 o 
   2  -8   2        6.95        9.35     10.75 o 
   3  -8   2       10.87        3.70     11.24 o 
   4  -8   2        3.39        5.57     13.47 o 
  -5  -7   2       24.97       15.69     23.41 o 
  -4  -7   2       45.29       55.44     10.54 o 
  -3  -7   2       22.53       32.28     11.53 o 
  -2  -7   2        3.39       19.52      9.30 o 
   1  -7   2       51.10       48.96     10.61 o 
   2  -7   2      162.88      167.81     13.35 o 
   3  -7   2       84.35       70.15     18.47 o 
   4  -7   2       30.05       46.32     14.20 o 
   5  -7   2       29.07       16.70      9.97 o 
  -6  -6   2        3.23       -1.04      8.58 o 
  -5  -6   2       21.68       30.50     12.27 o 
  -4  -6   2       42.67       43.41      9.18 o 
  -3  -6   2       48.90       49.79      9.44 o 
  -2  -6   2       32.01       34.98     10.76 o 
  -1  -6   2      134.54      147.20     14.42 o 
   0  -6   2      305.98      292.84     19.15 o 
   1  -6   2       70.31       59.68     10.55 o 
   2  -6   2      858.45      828.75     30.50 o 
   3  -6   2        9.55       14.06      6.66 o 
   4  -6   2      261.25      219.83     30.94 o 
   5  -6   2       21.21       15.91      8.71 o 
  -6  -5   2        6.32       -0.67      7.43 o 
  -5  -5   2        0.29        6.40      7.19 o 
  -4  -5   2      106.78      124.99     12.55 o 
  -3  -5   2       14.26       16.81      6.24 o 
  -2  -5   2        0.11        0.89      4.09 o 
  -1  -5   2       51.05       65.89     10.38 o 
   0  -5   2      205.34      228.72     11.40 o 
   1  -5   2      677.06      673.66     33.02 o 
   2  -5   2       62.91       71.45      8.57 o 
   3  -5   2     1134.85     1125.63     78.26 o 
   4  -5   2      112.36      131.56     13.25 o 
   5  -5   2       27.17       39.76     14.82 o 
   6  -5   2        6.58        2.92      8.16 o 
  -6  -4   2       26.52       39.49     10.94 o 
  -5  -4   2        7.93        2.18      5.99 o 
  -4  -4   2       62.21       59.66      9.61 o 
  -3  -4   2      126.44      103.80      9.92 o 
  -2  -4   2      155.49      211.01     11.09 o 
  -1  -4   2      734.61      700.56     21.95 o 
   0  -4   2      404.60      402.89     14.87 o 
   1  -4   2     2279.43     2314.84     87.10 o 
   2  -4   2        1.20       -2.98      4.13 o 
   3  -4   2       28.58       37.82     11.87 o 
   4  -4   2       56.43       61.03      9.87 o 
   5  -4   2       42.54       42.31     10.06 o 
   6  -4   2       13.43        7.52      8.30 o 
  -6  -3   2        4.59        3.70      7.09 o 
  -5  -3   2        8.86        7.30      6.42 o 
  -4  -3   2      119.11       95.85     13.93 o 
  -3  -3   2      125.19      125.06     10.25 o 
  -2  -3   2      556.73      567.97     19.69 o 
  -1  -3   2      316.43      355.35     12.58 o 
   0  -3   2       11.80       14.60      2.35 o 
   1  -3   2      229.80      236.48     14.92 o 
   2  -3   2      379.60      373.22     15.70 o 
   3  -3   2      361.85      361.11     24.04 o 
   4  -3   2      139.96      171.97     13.90 o 
   5  -3   2       28.16       20.40      8.04 o 
   6  -3   2       23.88       15.70      8.49 o 
  -7  -2   2       11.90       -1.82      7.61 o 
  -6  -2   2       12.31       12.73      7.80 o 
  -5  -2   2       44.69       32.39     24.17 o 
  -4  -2   2       29.04       28.35      8.74 o 
  -3  -2   2      431.60      429.39     18.47 o 
  -2  -2   2      495.15      522.12     18.66 o 
  -1  -2   2     1184.71     1312.92     34.06 o 
   0  -2   2    11972.81    12404.59    236.79 o 
   1  -2   2     4625.14     4952.05     94.91 o 
   2  -2   2     1279.42     1182.82     34.42 o 
   3  -2   2       99.97       91.79     10.70 o 
   4  -2   2      480.93      491.18     22.14 o 
   5  -2   2      155.49      153.27     33.19 o 
   6  -2   2      113.15      111.70     14.20 o 
   7  -2   2        9.44        4.67      8.92 o 
  -7  -1   2        4.53       18.69      9.48 o 
  -6  -1   2        3.58       -4.67      4.67 o 
  -5  -1   2       31.50       24.27      6.13 o 
  -4  -1   2      112.53      112.06      8.16 o 
  -3  -1   2      407.81      372.98     12.56 o 
  -2  -1   2      148.65      162.04      8.69 o 
  -1  -1   2     9529.33     9392.05    224.79 o 
   0  -1   2      356.26      343.83      5.60 o 
   1  -1   2     1395.46     1269.31     26.36 o 
   2  -1   2       28.13       37.47      3.78 o 
   3  -1   2     1049.78      996.00     25.74 o 
   4  -1   2      215.33      210.59     13.11 o 
   5  -1   2       39.54       43.54      6.94 o 
   6  -1   2       31.82       44.03     14.09 o 
   7  -1   2        9.60        6.56      6.50 o 
  -7   0   2       11.69       22.08      9.52 o 
  -6   0   2       29.89       22.78      7.87 o 
  -5   0   2        4.01        4.51      4.46 o 
  -4   0   2      913.39      933.16     25.47 o 
  -3   0   2      385.83      420.06     13.23 o 
  -2   0   2     4044.49     3489.60     70.54 o 
  -1   0   2      398.25      382.69      7.82 o 
   1   0   2       13.17       10.52      1.75 o 
   2   0   2      872.46      751.14     18.55 o 
   3   0   2        2.70        4.17      4.00 o 
   4   0   2       22.01       25.77      5.17 o 
   5   0   2       22.85       30.66      6.31 o 
   6   0   2        6.59        1.80      5.00 o 
   7   0   2       21.17       22.02      7.84 o 
  -7   1   2        4.58       -6.78      7.74 o 
  -6   1   2        4.18        2.44      4.99 o 
  -5   1   2       31.97       21.24      6.67 o 
  -4   1   2      108.05      116.21      8.25 o 
  -3   1   2      413.65      373.73     12.39 o 
  -2   1   2      149.91      169.19      6.68 o 
  -1   1   2     9527.80     9630.88    159.99 o 
   0   1   2      358.37      347.96      5.60 o 
   1   1   2     1399.61     1257.89     22.82 o 
   2   1   2       27.86       32.58      3.43 o 
   3   1   2     1047.64     1021.40     25.32 o 
   4   1   2      219.32      196.95     10.50 o 
   5   1   2       37.92       42.27      9.32 o 
   6   1   2       32.25       29.75     13.58 o 
   7   1   2        9.58        5.23      6.52 o 
  -7   2   2       12.14        8.53      8.87 o 
  -6   2   2       11.88        1.15      4.21 o 
  -5   2   2       42.14       50.61      6.09 o 
  -4   2   2       32.33       40.27      4.87 o 
  -3   2   2      421.55      417.16     14.00 o 
  -2   2   2      505.84      568.23     12.91 o 
  -1   2   2     1195.08     1294.35     24.38 o 
   0   2   2    11987.87    12274.23    206.15 o 
   1   2   2     4633.39     4800.26     73.91 o 
   2   2   2     1279.92     1184.35     23.43 o 
   3   2   2       98.35       86.40     10.18 o 
   4   2   2      478.97      499.19     16.93 o 
   5   2   2      157.22      165.57     20.71 o 
   6   2   2      112.78      118.77     10.83 o 
   7   2   2       10.27        9.39      6.67 o 
  -7   3   2       15.83       10.97      9.08 o 
  -6   3   2        4.34       12.78      5.08 o 
  -5   3   2        9.94       10.84      4.16 o 
  -4   3   2      114.85      113.29      7.24 o 
  -3   3   2      130.00      129.19      7.27 o 
  -2   3   2      547.93      554.67     13.60 o 
  -1   3   2      332.38      368.25      9.42 o 
   0   3   2       11.79       13.49      1.70 o 
   1   3   2      242.04      237.36      7.15 o 
   2   3   2      378.33      387.69     10.12 o 
   3   3   2      361.27      367.77     11.14 o 
   4   3   2      143.93      162.49      9.34 o 
   5   3   2       26.29       25.12      5.15 o 
   6   3   2       23.24       21.29      5.76 o 
   7   3   2       25.65       13.52      8.41 o 
  -6   4   2       26.29       29.31      6.39 o 
  -5   4   2        6.90        6.68      6.78 o 
  -4   4   2       63.09       69.82      6.38 o 
  -3   4   2      122.89      131.78      7.13 o 
  -2   4   2      162.60      185.93      9.71 o 
  -1   4   2      728.79      735.53     16.49 o 
   0   4   2      421.34      406.58     11.69 o 
   1   4   2     2275.38     2307.55     37.67 o 
   2   4   2        0.43       -0.47      2.16 o 
   3   4   2       28.02       31.93      4.14 o 
   4   4   2       57.73       53.85      6.38 o 
   5   4   2       44.00       46.35      7.48 o 
   6   4   2       13.22       16.98      7.90 o 
  -6   5   2        6.44        8.04      7.92 o 
  -5   5   2        0.42        5.03      6.53 o 
  -4   5   2      104.26      106.80      7.76 o 
  -3   5   2       13.20       14.96      5.99 o 
  -2   5   2        0.04        0.98      3.03 o 
  -1   5   2       57.17       66.84      5.02 o 
   0   5   2      206.17      223.33      8.84 o 
   1   5   2      684.42      658.85     13.69 o 
   2   5   2       63.13       76.51      4.93 o 
   3   5   2     1138.35     1089.98     38.42 o 
   4   5   2      109.61      102.05     11.86 o 
   5   5   2       28.17       32.39      9.54 o 
   6   5   2        7.29        7.48      8.19 o 
  -6   6   2        3.05       -6.52      9.55 o 
  -5   6   2       21.67       23.31      8.43 o 
  -4   6   2       40.72       41.93      9.34 o 
  -3   6   2       50.52       56.66      9.89 o 
  -2   6   2       35.61       49.63      7.94 o 
  -1   6   2      132.18      155.73      7.80 o 
   0   6   2      298.31      301.25     12.80 o 
   1   6   2       70.71       68.96      8.69 o 
   2   6   2      861.72      897.26     33.13 o 
   3   6   2       10.08       11.41      6.66 o 
   4   6   2      263.82      206.78     16.93 o 
   5   6   2       20.33       23.95      9.25 o 
   6   6   2        5.33       12.51     13.78 o 
  -5   7   2       25.55       30.32     13.44 o 
  -4   7   2       45.72       36.18      9.85 o 
  -3   7   2       20.57       19.33      8.04 o 
  -2   7   2        3.76        0.48      5.29 o 
  -1   7   2      257.22      271.01     66.99 o 
   0   7   2       97.92       92.47      8.59 o 
   1   7   2       49.56       42.68      6.75 o 
   2   7   2      164.52      166.13     15.17 o 
   3   7   2       79.65       55.38     10.62 o 
   4   7   2       29.08       14.62      8.18 o 
   5   7   2       30.33       29.54     10.53 o 
  -4   8   2       27.34       23.37     15.78 o 
  -3   8   2       49.15       43.38     10.64 o 
  -2   8   2        4.34       -0.30      6.99 o 
  -1   8   2       10.78        8.80      7.26 o 
   0   8   2      136.14      129.35     14.68 o 
   1   8   2       35.66       43.88     15.21 o 
   2   8   2        5.88        6.60     12.92 o 
   3   8   2       10.64        8.03      9.88 o 
   4   8   2        3.16       11.68      9.06 o 
  -3   9   2        3.83        8.26      9.14 o 
  -2   9   2       44.53       40.63     11.15 o 
  -1   9   2       17.32       14.35     13.31 o 
   0   9   2        1.05        6.72      8.14 o 
   1   9   2       59.20       73.54     18.38 o 
   2   9   2       35.06       25.88     12.47 o 
   2  -8   3      108.59       89.00     16.90 o 
   3  -8   3       10.46       13.06     13.02 o 
   4  -8   3       12.06       13.71      9.15 o 
  -5  -7   3       20.12       18.29      9.71 o 
  -4  -7   3       30.68       26.24     10.42 o 
  -3  -7   3       12.85       10.58      9.99 o 
  -2  -7   3      152.00      165.67     17.11 o 
   0  -7   3       90.61       95.59     12.73 o 
   1  -7   3       19.83       29.20      9.14 o 
   2  -7   3       57.53       65.18      9.52 o 
   3  -7   3      211.37      193.21     15.66 o 
   4  -7   3       17.65       23.46      9.03 o 
   5  -7   3        7.27        9.62      9.35 o 
  -6  -6   3        1.03        2.87      9.43 o 
  -5  -6   3        2.32        0.59     11.79 o 
  -4  -6   3        5.58        6.69      8.50 o 
  -3  -6   3      288.67      262.84     30.18 o 
  -2  -6   3      100.09      119.47      9.91 o 
  -1  -6   3       71.25       79.24     12.03 o 
   0  -6   3       27.34       29.07      5.06 o 
   1  -6   3       42.59       33.11      9.17 o 
   2  -6   3      340.49      379.45     31.47 o 
   3  -6   3       26.34       20.19      7.16 o 
   4  -6   3       74.65       73.10     11.92 o 
   5  -6   3       10.10        6.27      8.12 o 
  -6  -5   3        1.08       -6.77      7.66 o 
  -5  -5   3      133.95      154.57     15.71 o 
  -4  -5   3      100.20       97.34     11.23 o 
  -3  -5   3       91.55       99.18     10.20 o 
  -2  -5   3      533.16      501.94     19.41 o 
  -1  -5   3      402.37      427.36     15.46 o 
   0  -5   3      203.86      185.41     17.36 o 
   1  -5   3       36.67       34.85      8.17 o 
   2  -5   3      306.53      280.43     14.99 o 
   3  -5   3      126.13      140.03     30.25 o 
   4  -5   3      111.16      131.54     26.82 o 
   5  -5   3        4.17        0.37      6.66 o 
   6  -5   3        2.14        5.03      8.07 o 
  -6  -4   3       32.55       31.84     29.32 o 
  -5  -4   3       43.60       45.99     12.54 o 
  -4  -4   3      342.54      301.50     21.77 o 
  -3  -4   3      331.00      326.22     16.47 o 
  -2  -4   3      259.78      259.71     12.47 o 
  -1  -4   3      855.77      862.87     25.01 o 
   0  -4   3      868.16      978.90     29.20 o 
   1  -4   3       22.09       23.34      6.66 o 
   2  -4   3      117.44      115.28     14.84 o 
   3  -4   3      324.96      312.72     17.27 o 
   4  -4   3      199.74      183.42     14.91 o 
   5  -4   3       26.68       23.70      8.69 o 
   6  -4   3        6.93       11.89      8.82 o 
  -6  -3   3       23.21       42.01     10.44 o 
  -5  -3   3      222.20      219.87     22.61 o 
  -4  -3   3      384.70      378.11     26.74 o 
  -3  -3   3      196.08      249.16     16.34 o 
  -2  -3   3       26.95       20.40      4.72 o 
  -1  -3   3      403.40      441.43     14.23 o 
   0  -3   3     1714.36     1732.33     30.26 o 
   1  -3   3      477.89      487.91     14.42 o 
   2  -3   3      219.11      216.17     11.51 o 
   3  -3   3       22.21       22.35      6.34 o 
   4  -3   3       29.67       22.29      7.52 o 
   5  -3   3       18.08       22.97     10.31 o 
   6  -3   3       21.87       22.46     12.17 o 
  -7  -2   3        1.93       -0.37      8.24 o 
  -6  -2   3       36.69       30.98     12.09 o 
  -5  -2   3       63.98       42.66      9.22 o 
  -4  -2   3      323.01      333.51     17.60 o 
  -3  -2   3      703.04      641.24     23.55 o 
  -2  -2   3        6.13        3.57      3.11 o 
  -1  -2   3       70.74       61.86      4.69 o 
   0  -2   3       94.47      107.06      2.79 o 
   1  -2   3      817.01      655.58     14.65 o 
   2  -2   3       44.33       33.52      5.19 o 
   3  -2   3        8.87        7.36      4.71 o 
   4  -2   3       27.02       16.34      6.68 o 
   5  -2   3       25.72       30.17      8.56 o 
   6  -2   3        4.93        4.73      6.76 o 
   7  -2   3       33.88       20.62     10.81 o 
  -7  -1   3       22.58       10.67      9.44 o 
  -6  -1   3       36.91       35.45      9.54 o 
  -5  -1   3       30.38       41.10      6.80 o 
  -4  -1   3       45.75       54.46      7.27 o 
  -3  -1   3      255.33      258.17      9.87 o 
  -2  -1   3     2425.01     2275.36     59.61 o 
  -1  -1   3      137.05      122.71      6.03 o 
   0  -1   3     1377.20     1313.71     20.77 o 
   1  -1   3     1719.18     1740.03     30.72 o 
   2  -1   3       19.18       19.37      5.72 o 
   3  -1   3       87.41      107.79     15.79 o 
   4  -1   3      367.47      374.25     29.98 o 
   5  -1   3      406.82      431.00     17.40 o 
   6  -1   3       22.46       22.36      7.00 o 
   7  -1   3        6.12       20.99      7.80 o 
  -7   0   3       11.14        8.09      9.38 o 
  -6   0   3       14.29        4.48      6.13 o 
  -5   0   3        3.27        3.23      4.40 o 
  -4   0   3        7.53       15.18      4.31 o 
  -3   0   3      869.90      792.84     20.69 o 
  -2   0   3       57.74       65.68      4.11 o 
  -1   0   3       26.33       17.54      1.27 o 
   0   0   3       15.78       11.52      0.85 o 
   1   0   3    12598.56    12970.64    308.40 o 
   2   0   3       63.62       68.23      4.62 o 
   3   0   3        3.00        3.92      3.08 o 
   4   0   3       13.74       15.69      4.70 o 
   5   0   3       40.05       48.75      7.29 o 
   6   0   3        2.70        4.65      5.56 o 
   7   0   3        2.02       -1.58      6.15 o 
  -7   1   3       21.55       20.82     10.39 o 
  -6   1   3       36.94       36.06      7.24 o 
  -5   1   3       31.04       38.29      6.32 o 
  -4   1   3       42.36       55.20      6.23 o 
  -3   1   3      247.04      238.84      9.53 o 
  -2   1   3     2421.79     2322.93     41.60 o 
  -1   1   3      141.19      120.41      3.95 o 
   0   1   3     1377.74     1320.41     26.68 o 
   1   1   3     1717.44     1708.32     30.46 o 
   2   1   3       15.47       16.51      2.77 o 
   3   1   3       87.85       86.62      6.19 o 
   4   1   3      373.05      400.74     14.78 o 
   5   1   3      399.39      409.28     24.07 o 
   6   1   3       23.34       22.63      6.78 o 
   7   1   3        6.16       16.33      8.24 o 
  -7   2   3        1.91       -5.61      7.66 o 
  -6   2   3       36.54       50.91      6.94 o 
  -5   2   3       63.45       79.38      7.81 o 
  -4   2   3      329.56      340.93     11.49 o 
  -3   2   3      701.12      658.06     15.78 o 
  -2   2   3        5.86        3.01      2.44 o 
  -1   2   3       77.20       72.17      3.63 o 
   0   2   3       95.54      100.00      6.31 o 
   1   2   3      819.50      647.11     15.75 o 
   2   2   3       44.17       37.38      3.16 o 
   3   2   3       10.03        7.15      2.95 o 
   4   2   3       26.17       18.30      4.99 o 
   5   2   3       28.13       33.85      6.55 o 
   6   2   3        5.69        2.69      4.53 o 
   7   2   3       33.90       34.78      7.44 o 
  -7   3   3        3.34        0.25      8.19 o 
  -6   3   3       23.11       25.71      5.91 o 
  -5   3   3      223.53      228.26     10.88 o 
  -4   3   3      384.40      373.72     13.21 o 
  -3   3   3      200.73      220.89      8.70 o 
  -2   3   3       31.61       32.04      4.29 o 
  -1   3   3      402.36      430.38     10.78 o 
   0   3   3     1720.92     1730.14     31.88 o 
   1   3   3      479.13      468.24      8.28 o 
   2   3   3      227.99      222.77     13.63 o 
   3   3   3       23.58       24.99      3.82 o 
   4   3   3       28.13       29.96      5.25 o 
   5   3   3       19.65       26.92      6.36 o 
   6   3   3       22.15       35.43      9.14 o 
   7   3   3       12.08        8.72      8.51 o 
  -6   4   3       31.99       38.49      6.89 o 
  -5   4   3       42.50       43.59      6.03 o 
  -4   4   3      338.84      340.65     12.12 o 
  -3   4   3      332.90      317.63     10.90 o 
  -2   4   3      255.41      263.02      9.96 o 
  -1   4   3      863.39      864.79     19.07 o 
   0   4   3      864.58      918.83     23.65 o 
   1   4   3       26.59       23.04      1.81 o 
   2   4   3      115.87      122.83      5.92 o 
   3   4   3      326.98      322.69     10.55 o 
   4   4   3      196.75      207.01      9.58 o 
   5   4   3       27.79       30.11      8.63 o 
   6   4   3        7.53       10.69      8.03 o 
  -6   5   3        0.98        7.59      7.96 o 
  -5   5   3      132.71      138.35      9.55 o 
  -4   5   3      101.09      102.82     12.06 o 
  -3   5   3       87.78       90.95      6.65 o 
  -2   5   3      533.58      513.62     16.53 o 
  -1   5   3      398.27      412.27     12.12 o 
   0   5   3      206.06      202.35      9.68 o 
   1   5   3       36.74       40.73      3.02 o 
   2   5   3      312.40      290.05     16.21 o 
   3   5   3      123.85      110.58     23.98 o 
   4   5   3      109.67      142.53     13.57 o 
   5   5   3        4.14        0.64      6.58 o 
   6   5   3        1.88       -7.90      9.77 o 
  -6   6   3        1.21       -1.26     11.66 o 
  -5   6   3        2.59        9.25      8.89 o 
  -4   6   3        5.27       12.20      6.72 o 
  -3   6   3      287.52      296.25     11.83 o 
  -2   6   3      101.94      117.15      7.40 o 
  -1   6   3       73.03       72.61     12.65 o 
   0   6   3       27.71       29.33      5.60 o 
   1   6   3       41.18       36.45      6.03 o 
   2   6   3      341.15      356.77     36.01 o 
   3   6   3       26.26       17.01     11.20 o 
   4   6   3       76.77       72.01     11.52 o 
   5   6   3        9.93       10.22      7.94 o 
  -5   7   3       21.25       19.97      9.52 o 
  -4   7   3       31.71       30.42      9.38 o 
  -3   7   3       12.61        7.39      7.82 o 
  -2   7   3      148.48      133.14     32.10 o 
  -1   7   3      203.21      194.16     11.20 o 
   0   7   3       89.26       99.46      8.73 o 
   1   7   3       19.77       14.12      5.31 o 
   2   7   3       58.75       67.29     11.10 o 
   3   7   3      213.48      180.15     16.35 o 
   4   7   3       17.52       17.54      8.70 o 
   5   7   3        7.23       24.20     11.89 o 
  -4   8   3       50.41       45.77     12.01 o 
  -3   8   3       52.84       68.42     12.70 o 
  -2   8   3       47.71       35.15     17.92 o 
  -1   8   3       11.36        6.86      7.12 o 
   0   8   3       36.33       29.72     13.31 o 
   1   8   3      119.44      136.00     14.92 o 
   2   8   3      107.82      104.29     14.24 o 
   3   8   3       11.79       11.18      8.21 o 
   4   8   3       11.60       14.89     24.21 o 
  -3   9   3       12.36        9.10      9.26 o 
  -2   9   3        7.15       10.00      8.63 o 
  -1   9   3       46.56       50.48     14.42 o 
   0   9   3        6.93       14.39      9.57 o 
   1   9   3       31.45       26.14      9.77 o 
   2   9   3        2.54        8.66      8.66 o 
   2  -8   4       28.77       28.36     12.16 o 
   3  -8   4       22.03       11.98      7.68 o 
   4  -8   4       56.85       55.03     28.92 o 
  -5  -7   4        5.78       10.18     13.41 o 
  -4  -7   4       62.21       58.84     15.33 o 
  -3  -7   4        2.82        1.53      9.21 o 
   0  -7   4       82.67      102.55     13.62 o 
   1  -7   4       31.38       50.39     11.48 o 
   2  -7   4        2.87       19.54      7.03 o 
   3  -7   4      249.15      247.19     17.81 o 
   4  -7   4        3.31        2.96      7.17 o 
   5  -7   4        1.30       -4.48      7.80 o 
  -6  -6   4        6.77       10.81     17.26 o 
  -5  -6   4       22.33       16.43      8.60 o 
  -4  -6   4       26.03       24.26      8.34 o 
  -3  -6   4       30.51       32.11      7.41 o 
  -2  -6   4       27.16       36.98     11.02 o 
  -1  -6   4      171.97      157.14     13.72 o 
   0  -6   4      678.10      678.53     34.59 o 
   1  -6   4        0.89        1.03      5.98 o 
   2  -6   4       39.47       24.45      9.14 o 
   3  -6   4      101.94       85.15     11.20 o 
   4  -6   4       27.36       45.21     10.02 o 
   5  -6   4        3.02        5.92     17.90 o 
  -6  -5   4        7.04       23.57      9.92 o 
  -5  -5   4        5.24        6.07      7.08 o 
  -4  -5   4       83.07       80.77     13.31 o 
  -3  -5   4        4.09        4.58      5.47 o 
  -2  -5   4       65.56       61.58      7.28 o 
  -1  -5   4      241.00      230.14     10.42 o 
   0  -5   4      194.20      181.01      7.41 o 
   1  -5   4      688.09      687.43     35.24 o 
   2  -5   4       77.35       89.39     13.10 o 
   3  -5   4       50.18       48.83      9.13 o 
   4  -5   4       40.39       46.05     10.02 o 
   5  -5   4        9.91       10.94      7.58 o 
   6  -5   4        9.96       12.28      9.58 o 
  -6  -4   4        6.18       11.66      8.74 o 
  -5  -4   4       44.74       45.12     10.09 o 
  -4  -4   4       36.72       13.91      6.71 o 
  -3  -4   4       59.58       68.37      8.56 o 
  -2  -4   4      503.64      561.53     20.48 o 
  -1  -4   4      364.08      376.95     13.32 o 
   0  -4   4       28.18       24.32      2.30 o 
   1  -4   4      472.08      492.91     14.92 o 
   2  -4   4     1237.37     1138.62     53.92 o 
   3  -4   4       17.35       13.62     10.21 o 
   4  -4   4      305.58      285.35     20.83 o 
   5  -4   4       87.06       69.03     11.56 o 
   6  -4   4       47.97       44.43     16.24 o 
  -6  -3   4        8.04        9.83      7.70 o 
  -5  -3   4       14.47       19.80      9.32 o 
  -4  -3   4      297.48      332.27     18.10 o 
  -3  -3   4       22.55       23.79      6.22 o 
  -2  -3   4       47.52       48.60      9.07 o 
  -1  -3   4      239.28      305.80     11.04 o 
   0  -3   4       15.94       15.51      1.30 o 
   1  -3   4      183.39      163.12      6.29 o 
   2  -3   4      136.49      147.18     14.14 o 
   3  -3   4      594.49      607.62     23.78 o 
   4  -3   4      216.89      204.84     15.23 o 
   5  -3   4      292.18      288.04     35.73 o 
   6  -3   4       23.19       11.77      8.09 o 
  -7  -2   4       16.18       13.93      9.20 o 
  -6  -2   4        6.75        6.83      9.48 o 
  -5  -2   4       69.32       97.13     11.72 o 
  -4  -2   4      372.65      430.99     21.68 o 
  -3  -2   4       66.91       66.50     13.10 o 
  -2  -2   4       94.54       89.02      6.93 o 
  -1  -2   4      692.01      656.00     18.93 o 
   0  -2   4       21.56       14.57      1.38 o 
   1  -2   4      808.84      880.06     24.24 o 
   2  -2   4      666.81      578.91     20.06 o 
   3  -2   4      788.30      793.71     27.78 o 
   4  -2   4      149.81      139.05     12.30 o 
   5  -2   4      160.03      151.95     14.29 o 
   6  -2   4        4.85       -0.46     12.12 o 
  -7  -1   4        3.04       -5.00      7.76 o 
  -6  -1   4       14.45        4.87     14.23 o 
  -5  -1   4       22.14       28.27      7.89 o 
  -4  -1   4       89.64       73.57      6.76 o 
  -3  -1   4      256.67      238.24     12.54 o 
  -2  -1   4      491.48      497.24     27.33 o 
  -1  -1   4     2110.93     1964.47     38.68 o 
   0  -1   4      594.63      638.64     12.03 o 
   1  -1   4      133.98      156.18     11.93 o 
   2  -1   4      157.29      145.31      6.89 o 
   3  -1   4      514.73      523.40     20.29 o 
   4  -1   4      563.47      596.36     19.53 o 
   5  -1   4       45.04       61.17      8.00 o 
   6  -1   4       59.06       59.01      9.77 o 
   7  -1   4       26.58       22.97      8.15 o 
  -7   0   4       16.70       11.48      8.87 o 
  -6   0   4       50.41       37.42      7.14 o 
  -5   0   4       73.78       80.15      8.05 o 
  -4   0   4      126.03      125.36      8.22 o 
  -3   0   4      227.09      234.86      9.22 o 
  -2   0   4       91.02      141.26      5.83 o 
  -1   0   4      365.18      363.70      7.77 o 
   0   0   4     3647.47     3592.52     54.22 o 
   1   0   4       47.70       38.40      2.91 o 
   2   0   4      247.74      308.04     10.02 o 
   3   0   4        0.57       -0.79      4.01 o 
   4   0   4      586.26      601.69     38.45 o 
   5   0   4      204.45      202.77     12.18 o 
   6   0   4      280.01      288.82     16.18 o 
   7   0   4       16.42       21.03      7.69 o 
  -7   1   4        3.10        2.21      8.34 o 
  -6   1   4       12.79        1.84     12.71 o 
  -5   1   4       23.31       22.27      5.49 o 
  -4   1   4       85.89       69.40      7.73 o 
  -3   1   4      260.81      238.75     12.65 o 
  -2   1   4      501.88      489.34     11.21 o 
  -1   1   4     2108.53     1953.83     34.69 o 
   0   1   4      589.40      653.19     12.27 o 
   1   1   4      123.67      167.15      4.23 o 
   2   1   4      158.91      146.75      6.29 o 
   3   1   4      507.20      526.39     15.96 o 
   4   1   4      571.12      562.24     18.72 o 
   5   1   4       43.16       44.88      7.12 o 
   6   1   4       60.45       84.16      9.80 o 
   7   1   4       26.87       10.98      7.43 o 
  -7   2   4       16.04       10.22      8.98 o 
  -6   2   4        7.15       13.00      4.88 o 
  -5   2   4       66.57       61.10      6.21 o 
  -4   2   4      377.45      408.60     12.84 o 
  -3   2   4       62.51       81.37      5.11 o 
  -2   2   4       95.39       91.36      4.59 o 
  -1   2   4      683.37      660.52     13.94 o 
   0   2   4       18.87       13.39      1.63 o 
   1   2   4      808.66      875.11     16.83 o 
   2   2   4      660.33      566.35     13.12 o 
   3   2   4      795.41      790.89     21.08 o 
   4   2   4      142.77      140.88      9.04 o 
   5   2   4      162.50      165.65     11.12 o 
   6   2   4        5.63        1.85      4.51 o 
   7   2   4       15.42       19.20      6.75 o 
  -7   3   4       25.11       11.55      9.90 o 
  -6   3   4        8.12        8.91      4.88 o 
  -5   3   4       15.49       15.75      4.44 o 
  -4   3   4      291.13      323.00     19.74 o 
  -3   3   4       23.12       33.81      4.22 o 
  -2   3   4       49.00       55.82      4.25 o 
  -1   3   4      246.66      303.38      8.64 o 
   0   3   4       15.34       16.30      1.89 o 
   1   3   4      180.11      170.89      9.87 o 
   2   3   4      137.03      144.53      6.54 o 
   3   3   4      595.73      595.72     18.12 o 
   4   3   4      216.37      214.96     10.95 o 
   5   3   4      291.49      318.10     22.31 o 
   6   3   4       23.01       20.84      6.70 o 
   7   3   4        3.97       30.39     14.58 o 
  -6   4   4        5.71        4.67      5.89 o 
  -5   4   4       42.81       53.22      6.43 o 
  -4   4   4       33.99       37.56      5.34 o 
  -3   4   4       58.95       59.82      5.42 o 
  -2   4   4      510.16      597.54     15.12 o 
  -1   4   4      370.13      383.12     15.86 o 
   0   4   4       32.63       29.94      2.83 o 
   1   4   4      472.47      479.50     11.59 o 
   2   4   4     1236.94     1259.60     24.98 o 
   3   4   4       17.53       22.05      3.78 o 
   4   4   4      307.21      333.56     17.13 o 
   5   4   4       86.82       83.56     11.70 o 
   6   4   4       48.18       57.00     15.48 o 
  -5   5   4        5.03        5.50      4.59 o 
  -4   5   4       84.15      101.16      7.67 o 
  -3   5   4        3.55        0.90      3.47 o 
  -2   5   4       62.54       63.21      5.48 o 
  -1   5   4      243.81      234.16      8.99 o 
   0   5   4      196.14      207.46      9.87 o 
   1   5   4      689.58      698.39     16.21 o 
   2   5   4       78.16       83.19     16.99 o 
   3   5   4       47.35       46.25      8.93 o 
   4   5   4       41.33       31.52      8.57 o 
   5   5   4       10.15       19.47      8.52 o 
   6   5   4        9.47       -3.14      7.25 o 
  -5   6   4       22.75       18.96      8.27 o 
  -4   6   4       24.33       12.70      7.18 o 
  -3   6   4       32.37       25.48      6.73 o 
  -2   6   4       27.63       35.53      5.42 o 
  -1   6   4      168.96      182.99      8.83 o 
   0   6   4      678.00      684.18     21.23 o 
   1   6   4        0.91        3.12      4.27 o 
   2   6   4       36.26       36.75      8.34 o 
   3   6   4      100.56       75.01     11.30 o 
   4   6   4       29.51       11.69     24.04 o 
   5   6   4        3.14        4.78     10.98 o 
  -5   7   4        5.36        9.20      8.87 o 
  -4   7   4       63.73       87.20     13.70 o 
  -3   7   4        2.48       -0.70      6.28 o 
  -2   7   4       32.88       47.23      9.26 o 
  -1   7   4      149.34      139.18      8.44 o 
   0   7   4       82.20       90.65      9.31 o 
   1   7   4       33.91       37.04      6.90 o 
   2   7   4        2.89        6.10      6.57 o 
   3   7   4      251.95      197.49     26.19 o 
   4   7   4        3.13       -6.40      6.40 o 
   5   7   4        1.56       -6.57     12.31 o 
  -4   8   4       11.67       19.82      9.85 o 
  -3   8   4       22.47       35.78     10.00 o 
  -2   8   4        4.12       14.38      9.54 o 
  -1   8   4       64.39       77.04     12.22 o 
   0   8   4       13.59        6.61      7.34 o 
   1   8   4       50.29       43.26     12.05 o 
   2   8   4       28.83       17.62     19.56 o 
   3   8   4       22.60       14.87      9.13 o 
   4   8   4       57.24       70.36     14.13 o 
  -3   9   4       26.06       40.09     11.42 o 
  -2   9   4        0.66       -3.43      7.40 o 
  -1   9   4       34.21       26.24     10.19 o 
   0   9   4       23.23       30.07     10.28 o 
   1   9   4        9.72        3.26      8.50 o 
   2   9   4       12.00        2.61     12.79 o 
   2  -8   5        6.98        6.40      6.89 o 
   3  -8   5        9.73        6.48      8.07 o 
   4  -8   5        6.05       10.27      8.97 o 
  -5  -7   5       24.62       29.34     15.49 o 
  -4  -7   5       32.38       35.43     13.66 o 
   0  -7   5      407.81      408.47     27.28 o 
   1  -7   5       21.61       42.05     10.97 o 
   2  -7   5        5.62       -4.33      6.47 o 
   3  -7   5        3.50        4.18      6.79 o 
   4  -7   5        5.17        5.25      7.92 o 
   5  -7   5       11.34        8.75     10.32 o 
  -6  -6   5        5.07       15.93     10.72 o 
  -5  -6   5        8.93       -4.16      7.39 o 
  -4  -6   5       68.71       86.42     15.32 o 
  -3  -6   5      320.84      297.40     16.49 o 
  -2  -6   5      137.46      156.53     10.70 o 
  -1  -6   5      127.96      129.03     12.27 o 
   0  -6   5      369.52      354.65     23.46 o 
   1  -6   5      272.73      290.78     21.94 o 
   2  -6   5        2.36       10.51      7.64 o 
   3  -6   5      184.71      177.65     14.79 o 
   4  -6   5       31.80       27.53     13.92 o 
   5  -6   5       12.19        8.84      8.89 o 
  -6  -5   5        2.51        2.51      8.49 o 
  -5  -5   5       27.96       23.59     13.62 o 
  -4  -5   5      173.54      201.43     15.04 o 
  -3  -5   5       66.76       80.39      9.22 o 
  -2  -5   5       44.76       49.79     12.71 o 
  -1  -5   5       13.21       13.68      3.74 o 
   0  -5   5      377.16      345.47     15.23 o 
   1  -5   5       15.16       13.00      7.45 o 
   2  -5   5      361.79      322.06     23.78 o 
   3  -5   5       44.35       42.63      8.79 o 
   4  -5   5      103.39      115.45     13.14 o 
   5  -5   5        2.25       13.16      8.04 o 
   6  -5   5       12.07       24.18     15.48 o 
  -6  -4   5       26.28       29.40      9.68 o 
  -5  -4   5        1.21        3.88      6.41 o 
  -4  -4   5      152.05      119.28     13.15 o 
  -3  -4   5      284.26      296.49     15.37 o 
  -2  -4   5      117.51      122.28      8.76 o 
  -1  -4   5      317.29      323.78     11.75 o 
   0  -4   5       96.76      105.19      4.11 o 
   1  -4   5      563.87      532.86     29.22 o 
   2  -4   5       30.11       36.01      9.34 o 
   3  -4   5      104.63       91.39     17.32 o 
   4  -4   5       26.87       23.81      8.60 o 
   5  -4   5        6.56        6.66      6.67 o 
   6  -4   5        0.42        5.73      7.52 o 
  -6  -3   5       23.01       26.76      9.50 o 
  -5  -3   5      188.14      181.74     15.68 o 
  -4  -3   5       40.45       29.01     11.75 o 
  -3  -3   5      298.15      346.08     16.16 o 
  -2  -3   5      467.63      467.25     17.19 o 
  -1  -3   5      749.10      771.56     21.55 o 
   0  -3   5      669.02      647.35     15.18 o 
   1  -3   5      159.32      128.47     12.22 o 
   2  -3   5       55.88       90.06     11.77 o 
   3  -3   5       21.10       25.52      6.67 o 
   4  -3   5      458.13      441.82     32.52 o 
   5  -3   5        5.93       11.84      7.22 o 
   6  -3   5       17.98       15.84      9.54 o 
  -7  -2   5        8.17       -1.46      8.47 o 
  -6  -2   5       18.20       15.16     20.75 o 
  -5  -2   5        7.56        9.71     10.24 o 
  -4  -2   5      171.79      171.36     13.01 o 
  -3  -2   5      367.83      343.58     15.87 o 
  -2  -2   5      174.08      151.30      9.03 o 
  -1  -2   5       82.81       69.45      4.91 o 
   0  -2   5      355.91      373.27      7.58 o 
   1  -2   5      479.72      443.88     13.72 o 
   2  -2   5      151.30      129.62     13.22 o 
   3  -2   5      368.49      363.95     48.21 o 
   4  -2   5      209.25      207.54     11.87 o 
   5  -2   5      105.23      104.23     13.32 o 
   6  -2   5       24.52       16.03      8.29 o 
  -7  -1   5       25.79       18.65     18.72 o 
  -6  -1   5        2.93        8.70      9.75 o 
  -5  -1   5       45.87       49.18     10.02 o 
  -4  -1   5       30.77       48.82      9.59 o 
  -3  -1   5      237.44      245.61     33.27 o 
  -2  -1   5      407.46      328.87     13.33 o 
  -1  -1   5      347.54      346.14      7.71 o 
   0  -1   5    10947.69    11105.73    186.06 o 
   1  -1   5     1125.29     1134.08     31.84 o 
   2  -1   5       90.49       73.34      5.21 o 
   3  -1   5      209.35      266.41     10.95 o 
   4  -1   5       48.11       43.03     12.21 o 
   5  -1   5      278.85      292.72     24.43 o 
   6  -1   5       16.50       31.67      7.70 o 
   7  -1   5       12.11        8.21      7.14 o 
  -7   0   5        0.85       -2.66      7.79 o 
  -6   0   5        0.54       -2.44      6.24 o 
  -5   0   5      137.44      127.49     15.29 o 
  -4   0   5       19.61       12.18      4.31 o 
  -3   0   5     1737.04     1634.23     37.09 o 
  -2   0   5       13.38       17.99      2.45 o 
  -1   0   5     2997.38     2560.19     63.64 o 
   0   0   5       48.17       39.72      2.02 o 
   1   0   5     9889.87    10029.49    194.04 o 
   2   0   5        1.88        1.03      2.09 o 
   3   0   5       15.99        9.95      3.47 o 
   4   0   5       30.81       34.42      5.81 o 
   5   0   5      128.75      105.41     10.40 o 
   6   0   5        0.03        8.43      6.63 o 
   7   0   5       12.36        7.88      7.22 o 
  -7   1   5       27.47       29.00     10.91 o 
  -6   1   5        3.22       -1.18      8.29 o 
  -5   1   5       49.70       61.63      7.22 o 
  -4   1   5       29.62       36.18      5.37 o 
  -3   1   5      246.27      265.28      8.30 o 
  -2   1   5      406.60      347.40      8.64 o 
  -1   1   5      352.19      340.85      8.68 o 
   0   1   5    10926.86    11212.06    185.26 o 
   1   1   5     1126.38     1162.30     25.20 o 
   2   1   5       95.61       73.39      4.74 o 
   3   1   5      206.44      252.97     10.33 o 
   4   1   5       49.94       50.37      6.35 o 
   5   1   5      284.37      259.58     21.92 o 
   6   1   5       15.74       18.65      6.42 o 
   7   1   5       12.64       12.20      7.38 o 
  -7   2   5        8.05        4.88      8.26 o 
  -6   2   5       18.11       32.03      8.99 o 
  -5   2   5        6.77        5.46      3.80 o 
  -4   2   5      173.94      154.53      8.59 o 
  -3   2   5      366.22      354.90     10.40 o 
  -2   2   5      167.97      157.89      5.95 o 
  -1   2   5       75.30       81.39      3.92 o 
   0   2   5      360.24      378.18      8.49 o 
   1   2   5      465.42      422.12      7.49 o 
   2   2   5      152.08      149.90      7.21 o 
   3   2   5      370.55      344.60     12.16 o 
   4   2   5      206.03      189.28     12.86 o 
   5   2   5      107.75      108.01      9.34 o 
   6   2   5       25.90       26.47      7.11 o 
   7   2   5       15.66       15.40      7.52 o 
  -7   3   5       10.45       35.71     11.45 o 
  -6   3   5       22.55       19.07     13.27 o 
  -5   3   5      186.52      198.23     15.07 o 
  -4   3   5       39.98       33.32      4.80 o 
  -3   3   5      290.52      309.93     10.34 o 
  -2   3   5      471.01      479.11     12.41 o 
  -1   3   5      739.19      738.19     16.42 o 
   0   3   5      660.65      644.15     16.99 o 
   1   3   5      159.69      149.70      7.46 o 
   2   3   5       55.88       79.04      3.92 o 
   3   3   5       20.97       30.05      4.03 o 
   4   3   5      461.67      500.43     14.95 o 
   5   3   5        5.24        7.00      4.27 o 
   6   3   5       17.74        4.57     11.34 o 
  -6   4   5       26.42       37.07      9.84 o 
  -5   4   5        1.07        2.59      3.94 o 
  -4   4   5      148.36      159.57     10.58 o 
  -3   4   5      286.36      283.68     11.45 o 
  -2   4   5      113.15      115.66      6.43 o 
  -1   4   5      322.45      314.76     11.14 o 
   0   4   5       95.87      102.21      7.82 o 
   1   4   5      578.22      569.05     17.14 o 
   2   4   5       29.62       29.01      2.76 o 
   3   4   5      100.12      102.99      6.01 o 
   4   4   5       27.85       14.16      6.79 o 
   5   4   5        7.37       -2.55      7.22 o 
   6   4   5        0.56        0.79      7.68 o 
  -5   5   5       27.77       41.84      7.80 o 
  -4   5   5      175.09      174.44     11.35 o 
  -3   5   5       63.22       65.87      6.27 o 
  -2   5   5       44.83       56.76      6.83 o 
  -1   5   5       12.38        5.17      3.22 o 
   0   5   5      381.88      338.14     15.49 o 
   1   5   5       15.34       12.41      5.91 o 
   2   5   5      366.94      323.79     13.88 o 
   3   5   5       45.08       45.79      8.97 o 
   4   5   5      100.93      107.50     21.77 o 
   5   5   5        1.96       -0.42      7.08 o 
   6   5   5       11.97        8.66     10.44 o 
  -5   6   5        9.26        0.17      6.97 o 
  -4   6   5       66.23       73.75      7.52 o 
  -3   6   5      317.42      345.65     25.62 o 
  -2   6   5      138.43      133.78      9.42 o 
  -1   6   5      129.13      144.92      8.09 o 
   0   6   5      366.10      361.63     14.47 o 
   1   6   5      269.49      283.93     13.16 o 
   2   6   5        2.31       -0.75      5.20 o 
   3   6   5      185.19      185.38     15.62 o 
   4   6   5       31.64        6.53     12.05 o 
   5   6   5       12.19        0.75      8.57 o 
  -5   7   5       24.78       12.00     17.08 o 
  -4   7   5       32.52       21.99      8.84 o 
  -3   7   5       71.61       83.37     11.52 o 
  -2   7   5      113.18       96.03      8.67 o 
  -1   7   5       98.30      117.75      8.03 o 
   0   7   5      404.20      461.25     17.63 o 
   1   7   5       21.41       19.22      7.00 o 
   2   7   5        7.03        8.20      8.30 o 
   3   7   5        3.57        6.44      7.05 o 
   4   7   5        4.85       19.97      9.22 o 
  -4   8   5       14.82        7.49     14.22 o 
  -3   8   5       55.13       41.82     10.53 o 
  -2   8   5       92.46      107.38     13.46 o 
  -1   8   5       65.99      115.82     27.91 o 
   0   8   5       61.46       50.32     20.70 o 
   1   8   5       46.67       55.58     21.74 o 
   2   8   5        7.01       -1.76      9.10 o 
   3   8   5       10.80       17.60      8.70 o 
  -3   9   5       12.93        5.93      8.95 o 
  -2   9   5       19.08       13.97      9.22 o 
  -1   9   5       29.64       32.42     10.45 o 
   0   9   5       28.10       39.31     11.09 o 
   1   9   5       46.07       39.65     11.02 o 
   2   9   5       29.52       12.41      9.27 o 
   3  -9   6       18.54        9.45     14.78 o 
   2  -8   6       14.19       23.25      8.68 o 
   3  -8   6       19.05       28.66      9.92 o 
   4  -8   6        3.73       31.66     10.89 o 
  -5  -7   6       13.93       15.54     14.97 o 
   0  -7   6       38.34       46.86     11.26 o 
   1  -7   6       32.88       26.88      9.93 o 
   2  -7   6       33.44       34.41     11.52 o 
   3  -7   6        7.49       14.38      7.88 o 
   4  -7   6        8.94        2.92      7.74 o 
   5  -7   6       11.31        5.67     12.40 o 
  -6  -6   6        1.06       15.36     10.19 o 
  -5  -6   6       30.06       28.72      9.58 o 
  -4  -6   6       42.36       31.53      8.60 o 
  -3  -6   6        1.41       -4.87      4.87 o 
  -2  -6   6      118.50      123.33     13.65 o 
   0  -6   6       34.39       27.43      9.27 o 
   1  -6   6        7.68       12.41      8.42 o 
   2  -6   6       48.17       46.59     12.61 o 
   3  -6   6      111.89      109.56     12.77 o 
   4  -6   6        2.66       -1.02      6.81 o 
   5  -6   6        6.50        6.23      8.64 o 
  -6  -5   6        6.12        2.43     12.21 o 
  -5  -5   6       28.00       17.42      8.60 o 
  -4  -5   6      181.68      174.79     14.44 o 
  -3  -5   6       34.51       37.13      7.40 o 
  -2  -5   6        7.15        5.78      4.40 o 
  -1  -5   6      154.42      149.91      8.10 o 
   0  -5   6      182.87      166.36      7.74 o 
   1  -5   6      216.10      214.14     18.58 o 
   2  -5   6       29.13       21.04      9.72 o 
   3  -5   6      128.81      109.92     17.50 o 
   4  -5   6       21.39       18.28      8.00 o 
   5  -5   6        8.19        2.90      7.19 o 
  -6  -4   6       10.60       23.06     10.97 o 
  -5  -4   6       87.80       76.10     17.00 o 
  -4  -4   6       71.18       63.73     12.47 o 
  -3  -4   6       63.38       66.32      8.58 o 
  -2  -4   6      146.93      135.20      9.56 o 
  -1  -4   6       81.97       86.05      5.70 o 
   0  -4   6      888.75      951.70     20.14 o 
   1  -4   6      204.88      254.28     18.56 o 
   2  -4   6      145.39      167.25     17.18 o 
   3  -4   6       92.24       85.95     10.41 o 
   4  -4   6      259.66      282.12     18.51 o 
   5  -4   6       52.70       63.52     11.54 o 
   6  -4   6        2.97        0.28      8.12 o 
  -6  -3   6       29.48       27.80     16.40 o 
  -5  -3   6       43.42       47.52      9.82 o 
  -4  -3   6      331.56      300.00     59.86 o 
  -3  -3   6       64.31       56.24      7.81 o 
  -2  -3   6      152.00      166.13      9.46 o 
  -1  -3   6       17.33       29.92      5.44 o 
   0  -3   6       11.32       13.19      3.95 o 
   1  -3   6     1062.51     1048.25     46.27 o 
   2  -3   6      108.88      113.86     13.42 o 
   3  -3   6       58.23       57.87      8.48 o 
   4  -3   6      194.07      209.54     17.51 o 
   5  -3   6      120.85      118.71     13.62 o 
   6  -3   6       17.05       27.96      9.70 o 
  -7  -2   6       47.03       55.40     12.73 o 
  -6  -2   6       10.65        1.39      7.07 o 
  -5  -2   6      173.02      184.27     21.53 o 
  -4  -2   6       98.95      111.16     12.34 o 
  -3  -2   6      278.40      314.98     33.93 o 
  -2  -2   6      220.82      245.29     11.24 o 
  -1  -2   6      189.45      154.09      7.32 o 
   0  -2   6      320.88      348.42      7.37 o 
   1  -2   6     1192.60     1211.26     36.42 o 
   2  -2   6      332.10      358.88     21.86 o 
   3  -2   6      134.13      139.76     13.74 o 
   4  -2   6      223.93      206.94     12.11 o 
   5  -2   6      148.84      150.64     19.37 o 
   6  -2   6      118.98      132.11     15.53 o 
  -7  -1   6        4.52       -2.34      7.06 o 
  -6  -1   6       21.92       11.67      8.54 o 
  -5  -1   6      105.40      131.64     13.07 o 
  -4  -1   6       73.95       63.04     11.36 o 
  -3  -1   6       18.72       16.55      5.18 o 
  -2  -1   6      148.16      151.32     16.68 o 
  -1  -1   6      165.82      153.29      4.48 o 
   0  -1   6     2267.58     2282.23     45.98 o 
   1  -1   6      988.65     1149.72     25.34 o 
   2  -1   6      720.61      760.06     24.26 o 
   3  -1   6      166.38      172.72     18.02 o 
   4  -1   6       93.87       88.00     15.07 o 
   5  -1   6      151.48      143.66     11.07 o 
   6  -1   6       76.12       67.45     10.11 o 
   7  -1   6        3.76       10.94      7.82 o 
  -7   0   6        4.02        3.31      8.46 o 
  -6   0   6       78.99       78.61     12.68 o 
  -5   0   6       91.25       92.53      8.28 o 
  -4   0   6      338.54      350.54     17.64 o 
  -3   0   6      169.29      206.83      8.60 o 
  -2   0   6      173.56      147.67      4.65 o 
  -1   0   6      647.09      578.83     17.88 o 
   0   0   6     3184.65     3283.40     64.96 o 
   1   0   6        2.98        4.66      1.94 o 
   2   0   6     1305.94     1364.88     31.12 o 
   3   0   6       22.18       33.96      4.86 o 
   4   0   6       16.63       10.49      4.66 o 
   5   0   6       50.04       55.16      7.71 o 
   6   0   6       12.75       12.84      6.33 o 
   7   0   6        3.07        9.94      7.15 o 
  -7   1   6        4.63       -4.38      8.75 o 
  -6   1   6       22.47       16.40      8.21 o 
  -5   1   6      106.59      109.45      7.36 o 
  -4   1   6       75.58       75.01      5.50 o 
  -3   1   6       18.12       13.68      3.98 o 
  -2   1   6      154.60      177.83      6.44 o 
  -1   1   6      153.86      152.21      4.56 o 
   0   1   6     2252.78     2269.19     62.01 o 
   1   1   6      966.98     1141.68     25.38 o 
   2   1   6      721.92      728.05     23.99 o 
   3   1   6      160.54      158.19      8.53 o 
   4   1   6       94.26       82.88      7.52 o 
   5   1   6      154.67      171.77     11.22 o 
   6   1   6       73.93       69.93     14.50 o 
   7   1   6        4.04        7.81      7.28 o 
  -7   2   6       45.82       75.05     14.02 o 
  -6   2   6       11.02        5.69      6.91 o 
  -5   2   6      172.50      200.56      9.70 o 
  -4   2   6      100.87      113.06      7.89 o 
  -3   2   6      286.74      317.38      9.70 o 
  -2   2   6      213.06      238.62      7.45 o 
  -1   2   6      189.82      174.97      5.69 o 
   0   2   6      304.95      341.86      8.12 o 
   1   2   6     1189.50     1220.73     18.50 o 
   2   2   6      317.35      349.59      8.64 o 
   3   2   6      136.05      129.09      7.53 o 
   4   2   6      223.05      209.69     11.09 o 
   5   2   6      148.88      139.41     15.32 o 
   6   2   6      120.16      100.50     10.41 o 
   7   2   6       19.43       -4.27     12.03 o 
  -7   3   6       12.42       18.87      9.93 o 
  -6   3   6       27.86       32.23     19.30 o 
  -5   3   6       43.65       52.50      6.30 o 
  -4   3   6      329.14      328.64     11.54 o 
  -3   3   6       63.58       59.48      5.08 o 
  -2   3   6      157.70      177.63      8.01 o 
  -1   3   6       20.06       25.18      3.08 o 
   0   3   6       11.79       17.73      3.19 o 
   1   3   6     1052.86     1073.57     26.33 o 
   2   3   6      108.92      122.97      4.76 o 
   3   3   6       53.92       63.74      5.03 o 
   4   3   6      197.34      210.03     11.41 o 
   5   3   6      119.24      114.69     10.19 o 
   6   3   6       17.30       10.20      7.62 o 
  -6   4   6       10.51       15.67      9.93 o 
  -5   4   6       86.58      102.54      8.00 o 
  -4   4   6       69.58       77.08      6.56 o 
  -3   4   6       64.80       63.18      7.26 o 
  -2   4   6      150.21      138.91      7.45 o 
  -1   4   6       81.88       82.87      5.27 o 
   0   4   6      890.36      917.55     24.01 o 
   1   4   6      204.92      231.57     22.34 o 
   2   4   6      143.25      161.20      5.31 o 
   3   4   6       92.91       91.92      7.28 o 
   4   4   6      257.24      273.04     18.13 o 
   5   4   6       52.46       62.68     11.12 o 
   6   4   6        3.41       12.30      8.42 o 
  -6   5   6        6.28       13.80      9.04 o 
  -5   5   6       27.11        9.57      5.62 o 
  -4   5   6      185.14      191.88     10.62 o 
  -3   5   6       32.75       34.00      5.64 o 
  -2   5   6        6.07        9.83      3.60 o 
  -1   5   6      149.16      148.76      7.62 o 
   0   5   6      182.51      190.53     24.66 o 
   1   5   6      212.36      190.73     19.00 o 
   2   5   6       29.09       34.06      6.15 o 
   3   5   6      134.36      148.05     13.67 o 
   4   5   6       20.58       16.47      7.32 o 
   5   5   6        7.46        1.99      6.73 o 
   6   5   6        0.77        2.20     12.79 o 
  -5   6   6       30.61       21.33     11.12 o 
  -4   6   6       40.26       46.48      7.48 o 
  -3   6   6        0.96        2.19      3.95 o 
  -2   6   6      114.52      114.25      7.60 o 
  -1   6   6      190.64      207.22      9.74 o 
   0   6   6       33.16       30.67      5.79 o 
   1   6   6        7.52        4.71      4.37 o 
   2   6   6       49.04       62.00      9.02 o 
   3   6   6      111.71      107.83     24.78 o 
   4   6   6        3.47       -2.37      7.07 o 
   5   6   6        6.88       16.20      9.07 o 
  -4   7   6       20.93       32.25      9.41 o 
  -3   7   6       50.18       66.28     10.88 o 
  -2   7   6       17.61       24.12      6.08 o 
  -1   7   6      117.69      125.46      8.45 o 
   0   7   6       38.58       54.15      7.24 o 
   1   7   6       35.18       41.59      7.76 o 
   2   7   6       33.30       38.74     20.88 o 
   3   7   6        6.77       10.12      7.57 o 
   4   7   6        9.32       11.77      9.53 o 
  -4   8   6       43.37       33.37     10.59 o 
  -3   8   6       10.29        8.49      7.98 o 
  -2   8   6       10.02       21.42     18.36 o 
  -1   8   6       50.77       55.09     10.77 o 
   0   8   6       42.05       61.23      8.34 o 
   1   8   6        7.94        4.44      5.41 o 
   2   8   6       13.94        8.08      7.58 o 
   3   8   6       18.75        0.76     12.63 o 
  -3   9   6        9.93        4.46     12.64 o 
  -2   9   6       14.76       18.77     11.25 o 
  -1   9   6        2.63       -0.69      7.78 o 
   0   9   6        2.03        2.80      8.07 o 
   1   9   6        0.47       -6.51     10.06 o 
   2   9   6       12.42        2.00      8.19 o 
   2  -9   7       11.17        1.73     12.56 o 
   1  -8   7       91.35       87.50     15.79 o 
   2  -8   7       24.60       38.96     13.18 o 
   3  -8   7       19.84       24.25     15.18 o 
   4  -8   7        2.36       16.51      9.76 o 
   0  -7   7      268.54      260.84     22.34 o 
   1  -7   7        3.53        0.25      7.62 o 
   2  -7   7       85.71       90.01     16.00 o 
   3  -7   7        4.01       15.84      7.61 o 
   4  -7   7       71.54       90.56     20.50 o 
  -6  -6   7       12.04       11.52     15.78 o 
  -5  -6   7        4.85        2.18      7.40 o 
  -4  -6   7        9.34       11.00      6.85 o 
  -3  -6   7       50.30       51.49      8.40 o 
  -2  -6   7       17.80       10.55      7.56 o 
   0  -6   7       35.82       35.20      9.95 o 
   1  -6   7      586.13      583.52     34.33 o 
   2  -6   7       23.47       16.40      8.65 o 
   3  -6   7      202.53      206.39     16.54 o 
   4  -6   7       26.89       49.14     10.76 o 
   5  -6   7       33.88       44.65     13.00 o 
  -6  -5   7        6.77       -6.28      7.78 o 
  -5  -5   7       46.61       48.34      9.89 o 
  -4  -5   7       46.23       37.38      8.83 o 
  -3  -5   7      133.88      115.17     19.53 o 
  -2  -5   7        4.94        3.54      6.03 o 
  -1  -5   7      404.60      395.84     13.84 o 
   0  -5   7      813.56      773.99     39.47 o 
   1  -5   7       80.90       71.88     12.37 o 
   2  -5   7      386.27      410.46     27.96 o 
   3  -5   7        8.86       10.75      7.68 o 
   4  -5   7      176.94      178.36     17.10 o 
   5  -5   7        3.04        9.22     11.57 o 
  -6  -4   7       23.99       30.10     10.44 o 
  -5  -4   7        8.51       -2.44      6.06 o 
  -4  -4   7      182.74      173.95     14.47 o 
  -3  -4   7       34.43       31.57      6.89 o 
  -2  -4   7      141.51      134.35     14.57 o 
  -1  -4   7       53.32       49.50     13.88 o 
   0  -4   7       53.57       48.39      9.22 o 
   1  -4   7       57.52       24.37      8.00 o 
   2  -4   7        3.99       -1.85      5.56 o 
   3  -4   7      527.31      541.54     24.08 o 
   4  -4   7        8.42        6.74      6.17 o 
   5  -4   7        7.39       -0.47      6.31 o 
   6  -4   7        8.74        7.87      9.64 o 
  -6  -3   7        2.97        3.43      7.11 o 
  -5  -3   7       67.78       65.80     10.72 o 
  -4  -3   7        4.67       11.52     10.92 o 
  -3  -3   7        6.49        1.17      4.50 o 
  -2  -3   7       14.50       28.60      5.05 o 
  -1  -3   7       91.80       99.23      5.86 o 
   0  -3   7      282.13      249.01      6.71 o 
   1  -3   7      371.91      405.55     23.45 o 
   2  -3   7      245.79      279.81     19.83 o 
   3  -3   7       35.21       18.05     13.20 o 
   4  -3   7       13.47       22.27      7.51 o 
   5  -3   7       29.19       30.34      9.01 o 
   6  -3   7       57.63       71.06     12.66 o 
  -7  -2   7       10.32        1.03     10.41 o 
  -6  -2   7       15.85       32.16      9.50 o 
  -5  -2   7       90.87      109.73     12.59 o 
  -4  -2   7      166.48      161.94     13.00 o 
  -3  -2   7       62.84       67.38      8.43 o 
  -2  -2   7        9.05       12.07      4.38 o 
  -1  -2   7      346.08      334.74     11.69 o 
   0  -2   7      387.55      424.91      9.03 o 
   1  -2   7      954.98      926.38     40.34 o 
   2  -2   7      292.45      293.56     20.05 o 
   3  -2   7      509.96      520.08     27.09 o 
   4  -2   7      116.86      121.96     10.33 o 
   5  -2   7       13.30       12.15      7.10 o 
   6  -2   7        2.26        2.02      7.46 o 
  -7  -1   7       29.84       22.46     10.12 o 
  -6  -1   7        5.92       -4.81      6.36 o 
  -5  -1   7        2.92        0.95     13.07 o 
  -4  -1   7       67.55       85.91     10.02 o 
  -3  -1   7      140.11      170.85     13.83 o 
  -2  -1   7      112.21       91.69      7.29 o 
  -1  -1   7      649.10      608.71     12.21 o 
   0  -1   7     6984.22     6844.52    134.78 o 
   1  -1   7      286.82      342.13      9.89 o 
   2  -1   7      143.15      129.33      8.83 o 
   3  -1   7      282.92      300.22     19.78 o 
   4  -1   7      333.78      334.97     14.45 o 
   5  -1   7       76.60       76.92      8.88 o 
   6  -1   7        2.33        0.62      5.53 o 
   7  -1   7        3.86      -10.36     10.36 o 
  -7   0   7        0.14       -0.80      7.96 o 
  -6   0   7        1.30       -4.34      6.61 o 
  -5   0   7      115.63       95.26     11.83 o 
  -4   0   7      186.53      165.31      8.96 o 
  -3   0   7     1417.95     1359.78     31.80 o 
  -2   0   7        0.46       -1.25      1.27 o 
  -1   0   7     1766.86     1555.86     41.26 o 
   0   0   7      357.10      341.38      9.13 o 
   1   0   7      586.19      610.54     15.32 o 
   2   0   7        6.47       12.74      3.13 o 
   3   0   7       12.80        5.26      3.48 o 
   4   0   7      171.50      164.41     10.32 o 
   5   0   7      184.93      174.27     11.67 o 
   6   0   7       50.88       50.51     11.12 o 
   7   0   7       30.89       19.98     10.02 o 
  -7   1   7       28.88       25.22     21.55 o 
  -6   1   7        5.75        3.82      6.93 o 
  -5   1   7        2.23        2.01      3.16 o 
  -4   1   7       66.13       79.26      7.51 o 
  -3   1   7      135.77      162.98     10.51 o 
  -2   1   7      105.46      100.55      5.60 o 
  -1   1   7      652.52      600.97     12.42 o 
   0   1   7     6963.88     7006.98    135.07 o 
   1   1   7      284.59      335.21     13.62 o 
   2   1   7      132.15      147.10      5.92 o 
   3   1   7      284.97      276.84     11.24 o 
   4   1   7      334.10      338.72     28.81 o 
   5   1   7       76.43       74.74      8.44 o 
   6   1   7        2.18       -3.47      5.21 o 
   7   1   7        3.81        2.10     11.66 o 
  -7   2   7       10.28       30.81     11.19 o 
  -6   2   7       17.36       16.03     11.00 o 
  -5   2   7       90.77       80.04      6.71 o 
  -4   2   7      167.45      159.90      7.77 o 
  -3   2   7       62.27       68.66      4.70 o 
  -2   2   7       10.08        3.33      2.03 o 
  -1   2   7      331.10      328.79     12.54 o 
   0   2   7      394.08      420.45     10.98 o 
   1   2   7      950.67      903.48     14.44 o 
   2   2   7      292.35      298.62      7.92 o 
   3   2   7      508.28      485.85     15.35 o 
   4   2   7      119.19      133.83      9.72 o 
   5   2   7       12.34        4.24      4.78 o 
   6   2   7        2.36       -1.54      6.19 o 
  -7   3   7        7.85       10.32      9.58 o 
  -6   3   7        2.78       -3.63      6.36 o 
  -5   3   7       69.43       43.93      8.76 o 
  -4   3   7        5.52        6.80      4.69 o 
  -3   3   7        5.65       -0.06      2.74 o 
  -2   3   7       16.26       28.88      3.57 o 
  -1   3   7       95.16       89.05      4.94 o 
   0   3   7      277.41      251.21      9.30 o 
   1   3   7      373.35      374.97     15.87 o 
   2   3   7      243.59      241.17      6.91 o 
   3   3   7       34.54       34.96      4.23 o 
   4   3   7       14.44       18.75      4.40 o 
   5   3   7       30.54       29.32      6.64 o 
   6   3   7       57.25       61.47     11.94 o 
  -6   4   7       23.22       26.11      9.71 o 
  -5   4   7        8.90       12.39     10.12 o 
  -4   4   7      175.89      149.97      8.52 o 
  -3   4   7       33.51       36.41      4.84 o 
  -2   4   7      136.91      146.29      7.24 o 
  -1   4   7       55.16       43.93      6.06 o 
   0   4   7       53.34       54.85      5.37 o 
   1   4   7       57.03       50.37      8.06 o 
   2   4   7        4.03        5.95      2.44 o 
   3   4   7      525.16      542.09     23.84 o 
   4   4   7        8.11        3.89      5.62 o 
   5   4   7        7.85       -2.78      6.11 o 
   6   4   7        9.36       11.65      9.07 o 
  -6   5   7        6.57        5.73     11.07 o 
  -5   5   7       43.95       52.41     10.19 o 
  -4   5   7       46.40       49.71      6.19 o 
  -3   5   7      129.68      130.13      7.95 o 
  -2   5   7        5.91       14.34      5.06 o 
  -1   5   7      397.17      420.28     17.18 o 
   0   5   7      812.20      819.10     23.05 o 
   1   5   7       81.30       70.41      7.04 o 
   2   5   7      386.39      395.96     15.88 o 
   3   5   7        9.10        5.60      6.16 o 
   4   5   7      176.96      193.90     16.45 o 
   5   5   7        3.33       -2.75      6.42 o 
  -4   6   7        9.97       10.93      4.96 o 
  -3   6   7       48.74       49.44      6.04 o 
  -2   6   7       18.97       19.66      4.58 o 
  -1   6   7      210.10      230.12     14.59 o 
   0   6   7       34.32       36.28      6.16 o 
   1   6   7      585.82      573.54     19.93 o 
   2   6   7       23.28       16.60      6.68 o 
   3   6   7      200.32      241.88     17.93 o 
   4   6   7       26.28       18.48      8.18 o 
   5   6   7       35.23       27.24      9.90 o 
  -4   7   7       43.53       36.04      9.69 o 
  -3   7   7       71.05       72.15      8.52 o 
  -2   7   7       33.64       38.99      6.48 o 
  -1   7   7       16.97       19.10      4.82 o 
   0   7   7      263.58      226.70     18.78 o 
   1   7   7        3.44        5.86      4.77 o 
   2   7   7       87.09       81.31     14.43 o 
   3   7   7        4.14       -4.16      6.11 o 
   4   7   7       71.67       54.81     11.90 o 
  -4   8   7       56.30       44.83     16.71 o 
  -3   8   7       68.04       82.88     12.99 o 
  -2   8   7       62.82       66.45     13.49 o 
  -1   8   7       40.93       27.25      9.72 o 
   0   8   7       71.70       60.77      8.49 o 
   1   8   7       91.55      109.54     10.70 o 
   2   8   7       24.71       22.64      9.00 o 
   3   8   7       19.53       14.13      9.27 o 
  -3   9   7       25.97       26.28     14.78 o 
  -2   9   7       18.37       12.20      9.40 o 
  -1   9   7       18.10       19.88      9.71 o 
   0   9   7       59.35       38.49     15.14 o 
   1   9   7        4.74       -3.36      7.65 o 
   2   9   7       11.75        3.05      9.06 o 
   2  -9   8        9.08        9.64     12.47 o 
   1  -8   8       30.17       15.57      9.89 o 
   2  -8   8        8.69       18.43     11.68 o 
   3  -8   8        1.47       -1.97      7.47 o 
   4  -8   8        6.28       12.29     12.71 o 
   0  -7   8       55.82       72.94     13.98 o 
   1  -7   8       13.07       16.65     10.32 o 
   2  -7   8       35.07       31.17     12.10 o 
   3  -7   8        3.61        3.28      6.46 o 
   4  -7   8       16.35       24.90     14.66 o 
  -5  -6   8       22.18       18.42      8.98 o 
  -4  -6   8       96.84       80.09     11.06 o 
  -3  -6   8       14.54        7.85      8.59 o 
   0  -6   8      205.33      270.44     21.84 o 
   1  -6   8       17.42        2.15      7.61 o 
   2  -6   8        3.62        0.13      7.13 o 
   3  -6   8       95.02       86.49     11.96 o 
   4  -6   8       23.18       25.83      9.54 o 
   5  -6   8       11.26        6.59      8.71 o 
  -6  -5   8        9.57       14.32     21.39 o 
  -5  -5   8       28.92       26.04      8.42 o 
  -4  -5   8       70.13       84.92     13.92 o 
  -3  -5   8      539.17      568.01     24.76 o 
  -2  -5   8        4.41        1.23      3.99 o 
  -1  -5   8      328.39      304.39     16.43 o 
   0  -5   8       22.44       23.83      8.37 o 
   1  -5   8      216.99      237.50     20.64 o 
   2  -5   8       87.05       59.73     13.16 o 
   3  -5   8        0.59       -2.75      5.09 o 
   4  -5   8        1.27        4.44      6.68 o 
   5  -5   8       34.77       45.07     11.18 o 
  -6  -4   8        4.70       -3.81     12.29 o 
  -5  -4   8      157.56      147.43     14.49 o 
  -4  -4   8       23.57       14.91      7.06 o 
  -3  -4   8      157.29      157.62     11.67 o 
  -2  -4   8      133.89      142.36      9.51 o 
  -1  -4   8      140.97      127.04      6.78 o 
   0  -4   8      596.86      585.31     31.17 o 
   1  -4   8       22.14       27.11      8.55 o 
   2  -4   8        0.20        5.88      6.05 o 
   3  -4   8       96.35      102.65     20.85 o 
   4  -4   8       73.53       85.84     12.85 o 
   5  -4   8       17.19        8.90      7.66 o 
   6  -4   8        3.65       12.90      9.19 o 
  -6  -3   8       34.05       34.45     10.25 o 
  -5  -3   8       11.83       13.41      7.32 o 
  -4  -3   8      416.05      433.72     25.19 o 
  -3  -3   8      214.25      198.93     12.64 o 
  -2  -3   8      154.53      155.64      9.47 o 
  -1  -3   8      119.41      106.33      6.27 o 
   0  -3   8      254.47      269.35      6.11 o 
   1  -3   8      769.83      716.75     33.98 o 
   2  -3   8       90.36       66.33     11.69 o 
   3  -3   8       63.12       69.78      9.36 o 
   4  -3   8       39.13       41.60      8.73 o 
   5  -3   8       71.62       61.90     11.42 o 
   6  -3   8        1.54       15.53      8.88 o 
  -6  -2   8       60.20       56.62     11.66 o 
  -5  -2   8      189.59      186.65     15.49 o 
  -4  -2   8      111.16      135.87     11.95 o 
  -3  -2   8      519.83      524.36     21.19 o 
  -2  -2   8      562.66      561.98     19.62 o 
  -1  -2   8      124.79      116.29      7.40 o 
   0  -2   8      599.56      608.67     14.23 o 
   2  -2   8      156.97      199.55     16.56 o 
   3  -2   8      307.26      316.25     20.83 o 
   4  -2   8      223.49      208.98     12.50 o 
   5  -2   8       44.58       42.73      9.50 o 
   6  -2   8       19.36       14.98     12.94 o 
  -7  -1   8        4.04        2.53      8.06 o 
  -6  -1   8       34.47       51.89     11.08 o 
  -5  -1   8       95.24      101.38     12.33 o 
  -4  -1   8      132.66      138.05     12.06 o 
  -3  -1   8      120.16      124.41     22.30 o 
  -2  -1   8      162.24      153.90      9.12 o 
  -1  -1   8      270.93      278.19      6.66 o 
   0  -1   8      422.33      428.71     11.39 o 
   1  -1   8      272.10      259.52      8.82 o 
   2  -1   8      101.38      110.21      8.37 o 
   3  -1   8        8.25       14.08      4.42 o 
   4  -1   8        2.60        2.47      6.03 o 
   5  -1   8       20.75       16.43      5.76 o 
   6  -1   8        6.70       14.49      6.74 o 
  -7   0   8        9.48        8.20      8.70 o 
  -6   0   8        0.03       -5.58      7.09 o 
  -5   0   8       98.49      100.08     15.74 o 
  -4   0   8       11.99       21.63      4.54 o 
  -3   0   8        8.71        6.71      3.77 o 
  -2   0   8        3.83       11.39      2.82 o 
  -1   0   8     1065.83     1119.59     31.38 o 
   0   0   8     2126.79     2457.12     50.03 o 
   1   0   8        0.29       -1.62      1.71 o 
   2   0   8      243.12      258.74     12.12 o 
   3   0   8       69.18       80.26      7.63 o 
   4   0   8        8.25        4.07      4.26 o 
   5   0   8       21.82       19.62      8.05 o 
   6   0   8        3.51       -8.28      8.28 o 
   7   0   8        0.02       -6.47      8.45 o 
  -7   1   8        4.07       18.27     10.83 o 
  -6   1   8       35.45       53.92     11.17 o 
  -5   1   8       96.16      102.40     23.80 o 
  -4   1   8      136.68      141.97      9.07 o 
  -3   1   8      115.09      109.97      7.47 o 
  -2   1   8      163.51      149.53      4.98 o 
  -1   1   8      258.69      263.66      7.38 o 
   0   1   8      415.46      430.17     11.35 o 
   1   1   8      259.94      241.59      8.30 o 
   2   1   8      101.60      104.29      5.59 o 
   3   1   8       10.40       10.10      3.94 o 
   4   1   8        2.84       -0.56      4.06 o 
   5   1   8       22.19       17.12      5.70 o 
   6   1   8        7.28        4.07      6.37 o 
   7   1   8       16.67        8.68     13.34 o 
  -7   2   8       15.30        7.89     11.16 o 
  -6   2   8       60.26       53.97     11.23 o 
  -5   2   8      187.72      205.24     16.04 o 
  -4   2   8      110.84      108.02      6.61 o 
  -3   2   8      532.17      557.42     13.89 o 
  -2   2   8      557.86      558.42     13.14 o 
  -1   2   8      121.46      116.15      5.80 o 
   0   2   8      582.44      557.91     15.22 o 
   1   2   8       82.43       99.34      9.64 o 
   2   2   8      153.46      141.37      6.62 o 
   3   2   8      308.72      310.97     11.75 o 
   4   2   8      223.75      221.56     11.45 o 
   5   2   8       43.56       47.99      7.53 o 
   6   2   8       20.86        7.20      7.74 o 
  -7   3   8        6.28        9.92      9.36 o 
  -6   3   8       33.76       43.98     10.10 o 
  -5   3   8       11.94       17.92      7.29 o 
  -4   3   8      419.09      417.61     13.21 o 
  -3   3   8      211.48      210.14      8.38 o 
  -2   3   8      158.55      147.14      6.57 o 
  -1   3   8      112.64      110.09      7.99 o 
   0   3   8      249.27      259.75      7.24 o 
   1   3   8      751.66      694.47     19.60 o 
   2   3   8       90.02       88.00      4.25 o 
   3   3   8       62.10       57.11      5.70 o 
   4   3   8       39.05       42.06      6.37 o 
   5   3   8       73.00       88.76     12.08 o 
   6   3   8        1.54       11.39      8.12 o 
  -6   4   8        4.77        3.38      8.12 o 
  -5   4   8      160.92      168.95     15.02 o 
  -4   4   8       22.51       33.64      5.15 o 
  -3   4   8      154.95      161.77      8.24 o 
  -2   4   8      130.58      162.63     10.75 o 
  -1   4   8      141.66      126.24      6.56 o 
   0   4   8      587.00      579.70     17.35 o 
   1   4   8       21.55       26.86      4.88 o 
   2   4   8        0.69       -1.65      3.39 o 
   3   4   8       95.89       91.16     11.01 o 
   4   4   8       70.94       74.08     13.14 o 
   5   4   8       16.86       13.33      7.35 o 
   6   4   8        3.57        4.53      8.65 o 
  -6   5   8       10.22        3.17      8.53 o 
  -5   5   8       28.12       21.92      8.67 o 
  -4   5   8       69.85       64.81      6.84 o 
  -3   5   8      540.29      530.86     16.74 o 
  -2   5   8        4.02       -0.39      3.27 o 
  -1   5   8      329.85      340.81     11.52 o 
   0   5   8       22.71       30.99      5.25 o 
   1   5   8      218.06      216.47     15.87 o 
   2   5   8       86.89       88.47     16.98 o 
   3   5   8        1.11        0.67      5.52 o 
   4   5   8        1.19        5.44      6.59 o 
   5   5   8       34.09       46.85     11.41 o 
  -5   6   8       21.85       17.48      9.32 o 
  -4   6   8       97.08       87.53      8.02 o 
  -3   6   8       13.88       16.17      6.65 o 
  -2   6   8      407.63      425.01     14.24 o 
  -1   6   8      174.31      191.63     10.28 o 
   0   6   8      209.64      193.78     11.31 o 
   1   6   8       16.98       17.72      5.31 o 
   2   6   8        4.65        1.44      4.43 o 
   3   6   8       94.69       83.60     12.03 o 
   4   6   8       22.50       30.67     13.67 o 
   5   6   8       11.73        5.08      8.71 o 
  -4   7   8       32.14       39.11     12.79 o 
  -3   7   8       15.68       25.70      5.87 o 
  -2   7   8       30.85       32.34      5.62 o 
  -1   7   8       37.97       64.78      6.85 o 
   0   7   8       56.73       47.26      7.41 o 
   1   7   8       12.76       14.03      5.70 o 
   2   7   8       35.03       28.15      7.02 o 
   3   7   8        4.54        2.33      7.16 o 
   4   7   8       16.67       23.03      9.12 o 
  -4   8   8        4.74        4.02     11.95 o 
  -3   8   8        9.96        7.83      7.85 o 
  -2   8   8       26.47       36.29      9.99 o 
  -1   8   8       46.30       43.77      7.49 o 
   0   8   8        9.72        8.47      5.84 o 
   1   8   8       30.68       32.02      7.71 o 
   2   8   8        8.70        9.81      7.85 o 
   3   8   8        1.51        2.77      7.83 o 
  -3   9   8       39.50       35.78     11.72 o 
  -2   9   8       16.45       11.79      9.05 o 
  -1   9   8       32.47       31.44     10.44 o 
   0   9   8        4.10        5.32      7.99 o 
   1   9   8       27.91       33.88     11.42 o 
   2   9   8        9.09       12.82     12.73 o 
   1  -8   9       27.68       46.41     13.79 o 
   2  -8   9       23.05       25.00     12.79 o 
   3  -8   9       58.45       63.59     13.29 o 
   0  -7   9      278.57      239.67     22.95 o 
   1  -7   9       30.78       18.67     10.62 o 
   2  -7   9       85.29       98.22     17.37 o 
   3  -7   9        0.47        6.95      7.19 o 
   4  -7   9      103.41      102.62     15.21 o 
  -5  -6   9        3.83        6.36     11.66 o 
  -4  -6   9       78.49       66.09     14.94 o 
   0  -6   9      125.37      120.61     15.93 o 
   1  -6   9      400.70      400.58     28.30 o 
   2  -6   9        0.67        0.28      7.70 o 
   3  -6   9      136.68      140.92     18.73 o 
   4  -6   9        7.50        4.31      8.03 o 
   5  -6   9        2.13        9.29      9.04 o 
  -6  -5   9       12.95       -0.59      8.89 o 
  -5  -5   9       11.05       -3.65     10.88 o 
  -4  -5   9        9.84        7.92      6.81 o 
  -3  -5   9       86.23       90.73     10.96 o 
  -2  -5   9       63.28       83.74      7.68 o 
   0  -5   9      487.60      469.50     28.92 o 
   1  -5   9      175.37      139.84     17.06 o 
   2  -5   9      331.71      343.08     25.76 o 
   3  -5   9       15.07       23.99      7.50 o 
   4  -5   9        7.58       24.25      8.33 o 
   5  -5   9       16.24       26.51     10.72 o 
  -6  -4   9       18.78        7.37      8.68 o 
  -5  -4   9        8.60       11.80      7.53 o 
  -4  -4   9       14.04       18.29     13.89 o 
  -3  -4   9        2.15        1.37      7.89 o 
  -2  -4   9       40.04       40.62      5.97 o 
  -1  -4   9       16.98       15.87      7.40 o 
   0  -4   9      255.19      271.16     20.01 o 
   1  -4   9      382.76      317.08     24.16 o 
   2  -4   9       17.39       15.51      8.77 o 
   3  -4   9      274.84      272.72     17.36 o 
   4  -4   9        3.84        6.58      6.74 o 
   5  -4   9       34.33       59.10     20.23 o 
  -6  -3   9       13.59       10.01      8.46 o 
  -5  -3   9       10.41       -1.32      6.37 o 
  -4  -3   9        2.54        9.05      6.31 o 
  -3  -3   9       55.75       67.01      9.03 o 
  -2  -3   9      569.12      589.47     20.54 o 
  -1  -3   9      245.74      215.53     11.90 o 
   0  -3   9      157.14      150.35      7.88 o 
   1  -3   9      268.73      265.47     10.36 o 
   2  -3   9      575.77      622.70     34.09 o 
   3  -3   9      111.16      110.10     21.75 o 
   4  -3   9      142.86      138.46     13.74 o 
   5  -3   9       39.05       41.36     10.04 o 
   6  -3   9        7.10        3.40      8.00 o 
  -6  -2   9       12.35       10.98      7.91 o 
  -5  -2   9       46.05       48.58      9.83 o 
  -4  -2   9      191.99      194.99     14.44 o 
  -3  -2   9        2.56        6.88      4.91 o 
  -2  -2   9      122.41      118.22      8.46 o 
  -1  -2   9      648.12      677.55     20.39 o 
   0  -2   9       57.02       56.86      3.78 o 
   1  -2   9      194.92      198.78      8.56 o 
   2  -2   9      393.98      421.96     25.76 o 
   3  -2   9      154.68      163.72     12.32 o 
   4  -2   9       78.45       82.67      8.74 o 
   5  -2   9       62.68       68.89     11.66 o 
   6  -2   9       24.24       -0.16      8.06 o 
  -7  -1   9       23.20       20.35     10.58 o 
  -6  -1   9       33.68       34.05      9.79 o 
  -5  -1   9       88.49       85.30     11.56 o 
  -4  -1   9      140.59      167.23     13.20 o 
  -3  -1   9       83.84       77.33      8.60 o 
  -2  -1   9        0.92        0.84      1.95 o 
  -1  -1   9     2579.64     2765.59     56.39 o 
   0  -1   9      539.92      478.96     12.62 o 
   1  -1   9      202.42      224.18      8.86 o 
   2  -1   9       10.20        8.85      3.98 o 
   3  -1   9       16.06       17.05      4.75 o 
   4  -1   9      182.85      180.76     11.33 o 
   5  -1   9      139.11      129.03     11.30 o 
   6  -1   9       52.18       42.12     10.19 o 
  -7   0   9        1.62        3.37      8.53 o 
  -6   0   9        1.09       -5.91      5.91 o 
  -5   0   9        0.10       -1.09      5.71 o 
  -4   0   9      389.51      397.45     14.16 o 
  -3   0   9      349.39      359.95     16.75 o 
  -2   0   9       55.43       42.19      5.81 o 
  -1   0   9      428.05      369.48     13.95 o 
   0   0   9      644.34      636.71     18.32 o 
   1   0   9        8.38       21.17      3.10 o 
   2   0   9       48.39       44.52      4.63 o 
   3   0   9      706.37      802.74     22.77 o 
   4   0   9      135.31      120.34      9.25 o 
   5   0   9       42.98       33.27      8.94 o 
   6   0   9       20.12       15.70      6.42 o 
  -7   1   9       23.37       39.19     19.85 o 
  -6   1   9       33.92       33.93      9.96 o 
  -5   1   9       89.15       93.86     15.41 o 
  -4   1   9      139.47      145.65      7.91 o 
  -3   1   9       84.10       85.96      7.21 o 
  -2   1   9        0.41        1.47      1.05 o 
  -1   1   9     2606.75     2780.52     49.00 o 
   0   1   9      533.31      461.46     12.34 o 
   1   1   9      199.11      218.25      8.04 o 
   2   1   9        7.63        6.46      2.59 o 
   3   1   9       15.96       16.10      4.27 o 
   4   1   9      181.67      193.30     13.30 o 
   5   1   9      140.73      115.21     10.03 o 
   6   1   9       52.27       56.95     16.69 o 
  -7   2   9        2.39       -1.53     14.67 o 
  -6   2   9       12.06       15.38      8.11 o 
  -5   2   9       46.30       36.98      9.02 o 
  -4   2   9      193.03      196.27      8.31 o 
  -3   2   9        2.56        3.93      2.57 o 
  -2   2   9      126.37      118.71      8.75 o 
  -1   2   9      627.85      674.16     14.94 o 
   0   2   9       57.68       57.61      4.46 o 
   1   2   9      182.17      208.23      9.60 o 
   2   2   9      392.67      416.08     10.14 o 
   3   2   9      151.57      144.19      8.31 o 
   4   2   9       79.50       86.48      7.74 o 
   5   2   9       61.29       71.63      8.39 o 
   6   2   9       24.79        9.34     12.06 o 
  -6   3   9       13.65        3.33      7.15 o 
  -5   3   9        8.94        5.91      6.37 o 
  -4   3   9        2.79        5.27      4.00 o 
  -3   3   9       53.96       61.35      5.11 o 
  -2   3   9      561.72      594.46     20.03 o 
  -1   3   9      246.70      231.58      7.93 o 
   0   3   9      149.66      140.73      5.30 o 
   1   3   9      265.61      264.09     10.64 o 
   2   3   9      566.95      590.45     13.92 o 
   3   3   9      111.58      109.90      7.56 o 
   4   3   9      142.63      144.57     10.35 o 
   5   3   9       39.92       29.71     17.13 o 
   6   3   9        6.75       11.93      8.40 o 
  -6   4   9       18.02        4.64     10.29 o 
  -5   4   9        8.72        4.55      6.60 o 
  -4   4   9       14.01       11.72      4.23 o 
  -3   4   9        2.54        2.12      3.43 o 
  -2   4   9       43.55       46.34      7.23 o 
  -1   4   9       18.65       18.43      3.86 o 
   0   4   9      260.07      261.91     10.89 o 
   1   4   9      384.34      418.19     14.68 o 
   2   4   9       17.41       30.18      5.58 o 
   3   4   9      271.92      285.25     37.91 o 
   4   4   9        4.01       -3.71      5.16 o 
   5   4   9       34.74       63.92     11.62 o 
   6   4   9       26.26       23.24     14.39 o 
  -6   5   9       12.70       11.79      8.98 o 
  -5   5   9       10.39        7.30      7.97 o 
  -4   5   9        9.75        4.61      5.10 o 
  -3   5   9       90.79      106.05      7.39 o 
  -2   5   9       66.96       73.34      6.05 o 
  -1   5   9       15.08       11.80      3.81 o 
   0   5   9      486.96      446.67     15.90 o 
   1   5   9      177.77      160.63     10.13 o 
   2   5   9      328.13      290.73     14.07 o 
   3   5   9       14.99       11.49      6.44 o 
   4   5   9        8.46       14.70      7.87 o 
   5   5   9       15.67       23.72     10.01 o 
  -5   6   9        4.10        3.45      7.84 o 
  -4   6   9       76.25       81.67     14.62 o 
  -3   6   9       34.72       31.23      5.51 o 
  -2   6   9       27.07       21.16      6.04 o 
  -1   6   9      248.38      245.55     13.30 o 
   0   6   9      124.29      133.82      9.93 o 
   1   6   9      399.59      364.67     15.57 o 
   2   6   9        0.71       -4.28      4.49 o 
   3   6   9      135.29      143.30     14.70 o 
   4   6   9        7.23        4.56      6.94 o 
   5   6   9        1.97        5.78      8.32 o 
  -3   7   9       44.10       41.75     10.03 o 
  -2   7   9       17.11       20.13      5.16 o 
  -1   7   9      105.14      111.58     15.01 o 
   0   7   9      275.29      239.92     13.49 o 
   1   7   9       29.98       27.90      6.38 o 
   2   7   9       86.29      118.49     10.87 o 
   3   7   9        0.45        8.38      7.27 o 
   4   7   9      103.63      113.26     15.61 o 
  -3   8   9        3.74       13.06      8.11 o 
  -2   8   9        4.65        1.42      7.18 o 
  -1   8   9        7.72        6.01      5.91 o 
   0   8   9       16.05       14.72      5.91 o 
   1   8   9       28.23       39.97      7.97 o 
   2   8   9       23.10       15.08      6.72 o 
   3   8   9       58.87       51.14     12.43 o 
  -3   9   9        8.94        4.07      9.56 o 
  -2   9   9        3.08       -6.56      7.24 o 
  -1   9   9        8.29       10.28     11.08 o 
   0   9   9        8.17        1.56      8.59 o 
   1   9   9       13.14        8.74      6.84 o 
   1  -8  10       18.39       16.19     10.61 o 
   2  -8  10       44.11       49.29     15.08 o 
   3  -8  10        4.79       10.37      8.64 o 
   0  -7  10        7.74       16.13      9.93 o 
   1  -7  10       81.43      103.97     17.14 o 
   2  -7  10        0.85        1.34      8.92 o 
   3  -7  10       11.75       10.24      7.73 o 
   4  -7  10        2.08        2.11      8.75 o 
  -5  -6  10       12.84       26.96     13.98 o 
   0  -6  10       95.04      101.24     15.43 o 
   1  -6  10        5.70       16.28     10.26 o 
   2  -6  10        1.92       -2.09      7.26 o 
   3  -6  10       11.92       -6.50      8.12 o 
   4  -6  10       22.37       33.13      9.85 o 
  -6  -5  10        1.78       -6.22      8.33 o 
  -5  -5  10        1.99       -6.10      6.10 o 
  -4  -5  10       48.36       54.84      9.67 o 
  -3  -5  10      300.83      335.06     31.04 o 
  -2  -5  10       27.63       37.96      8.29 o 
   0  -5  10       40.66       32.93     10.18 o 
   1  -5  10      124.03      151.89     17.90 o 
   2  -5  10      118.24       95.45     15.91 o 
   3  -5  10       61.00       77.26     16.06 o 
   4  -5  10        4.82       16.33      8.05 o 
   5  -5  10       22.66       26.71     10.34 o 
  -6  -4  10       14.41       16.29      9.60 o 
  -5  -4  10      199.33      214.47     17.18 o 
  -4  -4  10      161.84      161.42     32.74 o 
  -3  -4  10        7.43        7.33      5.65 o 
  -2  -4  10      345.97      332.43     14.57 o 
  -1  -4  10       55.62       50.00      4.81 o 
   0  -4  10     1196.38     1234.85     55.38 o 
   1  -4  10        0.70       12.06      7.73 o 
   2  -4  10       62.93       54.83     12.44 o 
   3  -4  10       30.08       11.64      8.99 o 
   4  -4  10      240.10      258.02     18.93 o 
   5  -4  10        5.44        1.37      6.93 o 
  -6  -3  10       41.50       26.54      9.65 o 
  -5  -3  10        7.32        5.23      6.84 o 
  -4  -3  10      420.00      445.64     21.25 o 
  -3  -3  10      369.62      361.66     17.20 o 
  -2  -3  10       36.57       42.12      5.88 o 
  -1  -3  10      438.06      423.41     14.54 o 
   0  -3  10       79.64       73.52      6.26 o 
   1  -3  10      495.58      525.20     29.56 o 
   2  -3  10       25.29       21.00      8.71 o 
   3  -3  10       57.87       55.74     12.75 o 
   4  -3  10       37.15       33.54      8.49 o 
   5  -3  10       29.76       18.37      8.88 o 
   6  -3  10        0.28        6.89      8.83 o 
  -6  -2  10       26.37       18.25      8.46 o 
  -5  -2  10      211.47      228.59     17.32 o 
  -4  -2  10       90.58       92.87     10.87 o 
  -3  -2  10      248.47      267.43     14.30 o 
  -2  -2  10      384.50      386.35     15.84 o 
  -1  -2  10      676.38      661.55     20.65 o 
   0  -2  10      451.14      441.74     11.97 o 
   1  -2  10      326.36      342.39     12.54 o 
   2  -2  10       21.66       24.28      8.19 o 
   3  -2  10       23.59       24.20      6.99 o 
   4  -2  10      104.00      124.96     10.24 o 
   5  -2  10       13.56       15.20      7.89 o 
   6  -2  10        0.90       -6.42      6.74 o 
  -6  -1  10       31.13       22.22      8.79 o 
  -5  -1  10        0.73       -5.97      5.97 o 
  -4  -1  10       89.61       95.29     11.09 o 
  -3  -1  10      289.33      248.56     14.28 o 
  -2  -1  10      325.41      335.70     11.59 o 
  -1  -1  10      335.10      371.26     10.27 o 
   0  -1  10      149.96      130.86     14.18 o 
   1  -1  10      934.06      891.29     48.97 o 
   2  -1  10       17.79       18.79      8.12 o 
   3  -1  10        0.51       -3.40      3.40 o 
   4  -1  10        5.48        3.01      4.45 o 
   5  -1  10       24.85       14.15      6.14 o 
   6  -1  10        4.33       -3.66      5.93 o 
  -7   0  10        3.09       11.51     12.41 o 
  -6   0  10       16.16       14.46      8.25 o 
  -5   0  10       44.55       46.56     14.06 o 
  -4   0  10      326.50      335.64     38.60 o 
  -3   0  10      354.83      330.62     10.26 o 
  -2   0  10     1036.97     1042.36     32.10 o 
  -1   0  10        1.46        7.17      1.74 o 
   0   0  10     1647.11     1563.86     33.85 o 
   1   0  10       72.13       82.46      5.97 o 
   2   0  10      151.20      160.75      8.09 o 
   3   0  10       32.50       32.24      5.23 o 
   4   0  10       11.91        7.28      4.58 o 
   5   0  10        0.00       -0.16      4.58 o 
   6   0  10        0.26        2.38      6.19 o 
  -6   1  10       31.54       38.92     40.04 o 
  -5   1  10        0.83        3.66      6.06 o 
  -4   1  10       92.73      113.33     25.26 o 
  -3   1  10      283.78      277.65      7.90 o 
  -2   1  10      322.73      327.44     10.60 o 
  -1   1  10      321.45      359.99     12.95 o 
   0   1  10      151.48      144.24      6.01 o 
   1   1  10      926.76      872.09     23.02 o 
   2   1  10       17.32       28.05      3.49 o 
   3   1  10        1.03       -2.73      3.56 o 
   4   1  10        5.27        3.51      4.28 o 
   5   1  10       27.05       18.45      5.84 o 
   6   1  10        4.46       -3.25      5.34 o 
  -6   2  10       26.49       19.29      8.80 o 
  -5   2  10      218.60      220.27     16.84 o 
  -4   2  10       90.46       94.26     10.85 o 
  -3   2  10      250.74      251.77      8.37 o 
  -2   2  10      372.85      390.24     10.22 o 
  -1   2  10      670.87      668.71     15.97 o 
   0   2  10      433.78      412.74     15.23 o 
   1   2  10      331.02      335.93      9.61 o 
   2   2  10       22.37       26.59      3.19 o 
   3   2  10       23.62       18.44      4.86 o 
   4   2  10      107.18      110.97      8.62 o 
   5   2  10       12.96       14.89      9.94 o 
   6   2  10        1.21       -4.51      9.35 o 
  -6   3  10       42.34       69.47     19.70 o 
  -5   3  10        7.17        8.84      7.24 o 
  -4   3  10      422.98      416.92     21.18 o 
  -3   3  10      369.16      344.69     13.84 o 
  -2   3  10       40.13       28.46      3.82 o 
  -1   3  10      433.62      433.29     11.76 o 
   0   3  10       76.76       78.22      5.78 o 
   1   3  10      490.59      490.49     13.23 o 
   2   3  10       25.82       32.44      3.15 o 
   3   3  10       59.18       74.90     10.09 o 
   4   3  10       36.60       43.92      8.88 o 
   5   3  10       31.64       34.59      9.40 o 
   6   3  10        0.27       -0.63      7.46 o 
  -6   4  10       14.26       21.87      9.39 o 
  -5   4  10      196.38      194.98     26.05 o 
  -4   4  10      161.67      151.89     15.45 o 
  -3   4  10        6.42        8.92      3.88 o 
  -2   4  10      347.32      345.23     11.22 o 
  -1   4  10       55.39       55.05      5.09 o 
   0   4  10     1192.96     1207.62     30.45 o 
   1   4  10        0.52        3.27      4.13 o 
   2   4  10       66.73       58.90      7.38 o 
   3   4  10       29.80       15.30     11.83 o 
   4   4  10      237.81      214.31     23.12 o 
   5   4  10        5.72       20.56      8.91 o 
  -6   5  10        1.34        0.82      8.89 o 
  -5   5  10        1.90        8.64      7.73 o 
  -4   5  10       45.95       56.74     10.17 o 
  -3   5  10      299.61      316.95     12.01 o 
  -2   5  10       26.68       27.80      6.30 o 
  -1   5  10      136.10      128.10      7.58 o 
   0   5  10       39.43       51.96     11.55 o 
   1   5  10      123.56      115.86      8.92 o 
   2   5  10      118.35       92.84      8.75 o 
   3   5  10       58.82       70.70     10.74 o 
   4   5  10        5.00       11.36      7.22 o 
   5   5  10       21.07       14.24      8.57 o 
  -5   6  10       14.02        7.78      8.62 o 
  -4   6  10       23.59       11.17      7.55 o 
  -3   6  10        1.89       -1.71      3.82 o 
  -2   6  10      153.59      155.67     10.44 o 
  -1   6  10      138.14      138.57      8.55 o 
   0   6  10       96.81      108.49      8.99 o 
   1   6  10        5.89        0.84      4.93 o 
   2   6  10        1.20       -4.14      4.14 o 
   3   6  10       11.79       11.96      7.60 o 
   4   6  10       20.85       10.24      7.98 o 
  -4   7  10        5.39       17.17     11.22 o 
  -3   7  10      157.45      162.76     10.24 o 
  -2   7  10       64.42       62.91      8.33 o 
  -1   7  10       54.07       54.02      8.09 o 
   0   7  10        8.18        9.85      5.52 o 
   1   7  10       81.10      101.43     15.37 o 
   2   7  10        0.85        2.11      5.15 o 
   3   7  10       12.94       16.54      8.67 o 
   4   7  10        2.08       -1.25      7.47 o 
  -3   8  10       26.90       20.61      9.23 o 
  -2   8  10       40.27       42.97      8.04 o 
  -1   8  10       26.86       29.47      6.24 o 
   0   8  10       44.89       48.93      8.27 o 
   1   8  10       18.82       11.55      6.14 o 
   2   8  10       45.10       69.09     14.73 o 
   3   8  10        4.84       -3.19     11.02 o 
  -2   9  10       24.37       11.99      9.71 o 
  -1   9  10        9.69        9.14      9.54 o 
   0   9  10        3.72       -1.64      7.23 o 
   1   9  10       24.93       22.35      7.87 o 
   1  -8  11        7.10       26.19     11.98 o 
   2  -8  11        8.56       10.60     11.33 o 
   3  -8  11       54.20       70.35     13.59 o 
   0  -7  11       79.05      100.93     16.73 o 
   1  -7  11       17.33       28.30     11.70 o 
   2  -7  11       10.25       17.29     10.58 o 
   3  -7  11        9.05        5.12      7.56 o 
   4  -7  11       11.03       28.41     10.34 o 
   0  -6  11      199.58      195.43     20.73 o 
   1  -6  11       84.46       78.83     15.50 o 
   3  -6  11       22.56       25.83     11.96 o 
   4  -6  11        1.10        3.58     10.44 o 
  -6  -5  11        5.62       -7.15      8.50 o 
  -5  -5  11        1.32        1.25      7.11 o 
  -4  -5  11       20.43       14.35      7.43 o 
  -3  -5  11       58.60       63.54      8.38 o 
  -2  -5  11       43.65       27.45      7.58 o 
   0  -5  11      329.35      366.00     25.57 o 
   1  -5  11       31.68       31.15     11.20 o 
   2  -5  11      161.09      163.00     20.21 o 
   3  -5  11       47.84       25.19     10.55 o 
   4  -5  11       33.50       37.92     10.27 o 
   5  -5  11        5.52       15.32      9.16 o 
  -6  -4  11        0.94       -4.93      7.75 o 
  -5  -4  11       12.94       18.77      8.33 o 
  -4  -4  11       82.31       87.16     10.75 o 
  -3  -4  11       44.21       31.47      7.06 o 
  -2  -4  11      101.85       98.24      8.22 o 
  -1  -4  11       21.88       18.51      3.79 o 
   0  -4  11      130.69      145.19     16.57 o 
   1  -4  11      310.98      336.13     24.92 o 
   2  -4  11        4.22       -5.17      6.53 o 
   3  -4  11       17.01       38.62     11.75 o 
   4  -4  11       19.48        5.70      6.87 o 
   5  -4  11       29.06       34.50     10.75 o 
  -6  -3  11        7.75       14.59      8.57 o 
  -5  -3  11      110.26      102.52     12.98 o 
  -4  -3  11       15.13        8.55      6.07 o 
  -3  -3  11       49.91       53.76      8.22 o 
  -2  -3  11       52.17       54.12      6.56 o 
  -1  -3  11      420.66      438.80     15.35 o 
   0  -3  11      140.57      165.13      8.75 o 
   1  -3  11        4.05        1.32      3.21 o 
   2  -3  11      195.37      196.82     19.77 o 
   3  -3  11       10.55       11.86      8.55 o 
   4  -3  11       18.37       25.41      8.51 o 
   5  -3  11       45.73       50.95     11.13 o 
   6  -3  11       25.55       36.74     20.92 o 
  -6  -2  11       22.05       16.66      8.77 o 
  -5  -2  11        3.25        7.66      6.91 o 
  -4  -2  11      239.37      240.14     15.96 o 
  -3  -2  11       40.61       44.71      7.41 o 
  -2  -2  11      435.96      447.25     29.01 o 
  -1  -2  11      126.20      140.18      7.97 o 
   0  -2  11      415.73      390.71     17.23 o 
   1  -2  11      141.67      137.48     21.46 o 
   2  -2  11      139.19      145.82     15.95 o 
   3  -2  11      114.37      107.54     15.01 o 
   4  -2  11       79.56       76.83     11.26 o 
   5  -2  11       94.28       93.34     12.93 o 
   6  -2  11       36.31       26.86     10.32 o 
  -6  -1  11        9.12        8.26      7.71 o 
  -5  -1  11      199.11      204.02     16.50 o 
  -4  -1  11      330.60      338.12     18.65 o 
  -3  -1  11      478.87      490.03     36.29 o 
  -2  -1  11      451.52      440.65     17.62 o 
  -1  -1  11     1284.65     1279.82     36.00 o 
   0  -1  11      426.46      405.82     11.99 o 
   1  -1  11     1091.87     1074.41     25.82 o 
   2  -1  11       84.87       89.99     11.66 o 
   3  -1  11      123.75      127.46     18.69 o 
   4  -1  11      179.17      195.98     12.54 o 
   5  -1  11       39.16       35.54      8.72 o 
   6  -1  11       11.43        3.16      6.11 o 
  -6   0  11       11.36       23.27      9.06 o 
  -5   0  11       33.30       46.82     11.78 o 
  -4   0  11      384.67      375.15     19.54 o 
  -3   0  11       11.40       10.91      5.51 o 
  -2   0  11      186.20      190.76     26.30 o 
  -1   0  11      147.23      209.64      6.27 o 
   0   0  11     1004.60     1007.92     26.56 o 
   1   0  11      127.27      173.21      9.15 o 
   2   0  11        1.19        5.48      3.28 o 
   3   0  11      199.42      201.31     10.62 o 
   4   0  11       15.68       11.44      4.94 o 
   5   0  11       52.42       42.26      7.68 o 
   6   0  11        1.82       -5.12      5.12 o 
  -6   1  11        9.17       10.75      8.13 o 
  -5   1  11      205.00      174.79     15.56 o 
  -4   1  11      333.99      302.97     17.82 o 
  -3   1  11      492.24      517.34     83.99 o 
  -2   1  11      443.89      463.96     58.75 o 
  -1   1  11     1268.94     1273.18     24.52 o 
   0   1  11      409.83      398.45     11.56 o 
   1   1  11     1081.66     1089.59     25.95 o 
   2   1  11       78.80       91.03     11.92 o 
   3   1  11      123.39      135.31      8.58 o 
   4   1  11      177.97      177.74     15.64 o 
   5   1  11       39.43       36.56      7.32 o 
   6   1  11       11.75        4.53      7.95 o 
  -6   2  11       22.11       17.03      9.62 o 
  -5   2  11        3.08        1.17      6.09 o 
  -4   2  11      240.14      236.93     25.39 o 
  -3   2  11       39.91       41.06      5.02 o 
  -2   2  11      449.41      429.54     10.96 o 
  -1   2  11      118.93      113.14      6.05 o 
   0   2  11      407.63      410.81     12.40 o 
   1   2  11      131.85      122.65      5.84 o 
   2   2  11      137.43      146.72      6.49 o 
   3   2  11      113.04      121.38      7.93 o 
   4   2  11       80.26       75.48      7.57 o 
   5   2  11       93.82       97.58     12.40 o 
   6   2  11       35.81        8.80     11.65 o 
  -6   3  11        7.70        8.04      8.30 o 
  -5   3  11      108.88      117.45     13.80 o 
  -4   3  11       14.35       18.16      6.81 o 
  -3   3  11       51.33       56.75      7.02 o 
  -2   3  11       50.89       51.89      4.50 o 
  -1   3  11      429.85      452.58     13.83 o 
   0   3  11      140.67      157.84     11.91 o 
   1   3  11        3.51        0.13      2.58 o 
   2   3  11      190.27      195.94      8.19 o 
   3   3  11       10.52        9.54      4.13 o 
   4   3  11       18.18       27.74      8.00 o 
   5   3  11       45.70       38.02     12.09 o 
   6   3  11       25.79       28.17     10.29 o 
  -6   4  11        1.27        0.75      7.97 o 
  -5   4  11       13.36        1.44      6.82 o 
  -4   4  11       85.11       78.96     10.95 o 
  -3   4  11       43.64       46.84      5.90 o 
  -2   4  11      104.07      110.45      6.58 o 
  -1   4  11       21.94       20.16      3.93 o 
   0   4  11      133.71      136.88      8.44 o 
   1   4  11      305.69      339.39     13.74 o 
   2   4  11        4.08        5.45      7.96 o 
   3   4  11       16.54       16.89      6.98 o 
   4   4  11       19.23       20.00      7.79 o 
   5   4  11       27.93       31.66      9.99 o 
  -6   5  11        5.71       -6.99      8.27 o 
  -5   5  11        1.85        1.18      8.00 o 
  -4   5  11       19.80       15.31     12.55 o 
  -3   5  11       61.47       57.72      6.14 o 
  -2   5  11       43.70       46.53      5.46 o 
  -1   5  11       63.99       75.83      6.40 o 
   0   5  11      328.60      298.74     13.15 o 
   1   5  11       31.31       25.17      5.85 o 
   2   5  11      158.23      190.16     11.89 o 
   3   5  11       47.55       43.98     11.36 o 
   4   5  11       34.08       41.99     10.29 o 
   5   5  11        5.53        7.86      8.00 o 
  -5   6  11        1.59       -5.46      7.79 o 
  -4   6  11       27.73       15.61     13.62 o 
  -3   6  11       30.11       35.36      5.80 o 
  -2   6  11       15.26       12.60      4.34 o 
  -1   6  11      269.34      255.38     11.36 o 
   0   6  11      202.27      186.92     11.38 o 
   1   6  11       86.48       90.05     10.62 o 
   2   6  11       22.32       34.70      7.02 o 
   3   6  11       23.01       26.09      8.74 o 
   4   6  11        1.07        1.87      7.34 o 
  -4   7  11        7.22        7.84      7.84 o 
  -3   7  11       16.48       30.16      7.38 o 
  -2   7  11        4.15        3.16      4.37 o 
  -1   7  11       70.01       72.43      7.40 o 
   0   7  11       78.40       94.42      9.46 o 
   1   7  11       18.09       17.29      5.90 o 
   2   7  11       10.42       21.91      6.53 o 
   3   7  11        9.08        7.11      7.50 o 
  -2   8  11       14.78        9.41      6.67 o 
  -1   8  11        0.54       -4.41      4.41 o 
   0   8  11       19.79       30.83      7.38 o 
   1   8  11        7.21       16.56      7.56 o 
   2   8  11        8.34        5.19      6.26 o 
  -2   9  11        8.38        4.84      9.13 o 
  -1   9  11        6.26        1.17      8.36 o 
   0   9  11        4.58       14.13      7.07 o 
   1   9  11       17.41       10.11      7.29 o 
   1  -8  12        3.06        0.51      9.44 o 
   2  -8  12        3.20       10.50     12.09 o 
   3  -8  12        6.34       18.48     13.37 o 
   0  -7  12       27.29       18.87     10.86 o 
   1  -7  12       89.93      101.11     18.45 o 
   2  -7  12        3.21        0.74      9.27 o 
   3  -7  12       16.05       15.09     11.54 o 
   0  -6  12      182.16      213.12     22.17 o 
   1  -6  12       15.16       15.07      9.87 o 
   2  -6  12      223.77      212.69     23.98 o 
   3  -6  12        6.45        5.25      9.84 o 
   4  -6  12       79.56       84.08     16.78 o 
  -6  -5  12       15.32       -0.23      9.19 o 
  -5  -5  12        4.27        5.92      7.88 o 
  -4  -5  12       52.27       40.97      9.05 o 
  -3  -5  12      129.03      131.33     14.94 o 
   0  -5  12       45.41       51.44     12.34 o 
   1  -5  12      313.18      373.65     27.61 o 
   2  -5  12       32.81       20.48     10.00 o 
   3  -5  12      168.72      143.00     21.25 o 
   4  -5  12       24.25       13.83      8.29 o 
   5  -5  12        4.25       10.88     12.53 o 
  -6  -4  12       20.14       28.68     10.77 o 
  -5  -4  12       18.92       28.30      9.09 o 
  -4  -4  12      103.20      103.69     11.60 o 
  -3  -4  12      104.92       97.31      9.66 o 
  -2  -4  12      179.49      185.99     10.73 o 
  -1  -4  12      101.07      107.18      7.42 o 
   0  -4  12      297.98      255.90     22.19 o 
   1  -4  12      335.33      287.56     24.84 o 
   2  -4  12        7.86       17.56      9.65 o 
   3  -4  12        6.92        4.31      7.71 o 
   4  -4  12       48.27       56.43     10.84 o 
   5  -4  12        0.75        1.42      7.34 o 
  -6  -3  12       39.40       39.64     20.32 o 
  -5  -3  12       17.40       15.78     11.25 o 
  -4  -3  12       72.25       66.25     15.94 o 
  -3  -3  12      157.13      159.47     18.22 o 
  -2  -3  12      114.26      114.59      9.01 o 
  -1  -3  12      156.22      156.59     18.85 o 
   0  -3  12       93.62       90.77      5.10 o 
   1  -3  12      163.11      166.67     14.00 o 
   2  -3  12        6.15        6.81      6.77 o 
   3  -3  12      140.67      138.06     18.94 o 
   4  -3  12        8.81       14.30      7.47 o 
   5  -3  12        0.61       -6.06      6.06 o 
  -6  -2  12        1.00        1.95      7.07 o 
  -5  -2  12      137.25      150.90     25.73 o 
  -4  -2  12      261.12      285.58     44.44 o 
  -3  -2  12      575.22      601.22     24.94 o 
  -2  -2  12       10.90       15.24      8.57 o 
  -1  -2  12       74.96       66.29      6.11 o 
   0  -2  12     2147.88     2267.41     52.87 o 
   1  -2  12       62.40       81.69      7.29 o 
   2  -2  12      107.04      105.87     14.70 o 
   3  -2  12        2.06       15.50      8.89 o 
   4  -2  12      189.21      203.40     20.16 o 
   5  -2  12        1.53        3.75      7.29 o 
   6  -2  12        3.61       11.66     13.16 o 
  -6  -1  12       11.78        5.60      9.47 o 
  -5  -1  12      114.08      117.36     13.39 o 
  -4  -1  12      214.58      233.50     15.70 o 
  -3  -1  12      423.91      449.06     19.86 o 
  -2  -1  12      138.71      134.54      9.88 o 
  -1  -1  12       76.12       58.15      6.20 o 
   0  -1  12      753.79      758.87     19.67 o 
   1  -1  12      807.05      810.68     20.76 o 
   2  -1  12       15.51       16.73      4.04 o 
   3  -1  12       60.30       67.79     10.30 o 
   4  -1  12       24.63       34.87      9.85 o 
   5  -1  12       22.68       11.76      5.98 o 
   6  -1  12        2.37        6.21      6.77 o 
  -6   0  12        6.33        3.90      7.81 o 
  -5   0  12       19.23        8.96     14.96 o 
  -4   0  12      302.11      338.95     19.02 o 
  -3   0  12       56.97       69.24      8.81 o 
  -2   0  12      334.48      323.62     35.80 o 
  -1   0  12      547.91      540.93     11.72 o 
   0   0  12      536.61      430.96     12.62 o 
   1   0  12        6.74        5.00      3.04 o 
   2   0  12        9.53        9.60      3.66 o 
   3   0  12       86.80       83.80      9.77 o 
   4   0  12       36.52       33.31      7.07 o 
   5   0  12        0.09       -0.03      4.66 o 
   6   0  12        5.31        9.22      6.65 o 
  -6   1  12       12.27        4.46      7.76 o 
  -5   1  12      114.09      139.72     14.38 o 
  -4   1  12      216.45      180.89     14.35 o 
  -3   1  12      419.20      444.22     20.39 o 
  -2   1  12      144.18      183.01     11.69 o 
  -1   1  12       76.56       60.03      5.59 o 
   0   1  12      765.99      769.51     19.10 o 
   1   1  12      805.59      781.27     20.65 o 
   2   1  12       14.91       21.79      4.17 o 
   3   1  12       63.06       59.44      6.51 o 
   4   1  12       24.45       18.88      5.47 o 
   5   1  12       23.78       16.64     10.19 o 
   6   1  12        2.25        3.55      7.23 o 
  -6   2  12        0.97       -7.59      7.86 o 
  -5   2  12      135.80      145.24     16.44 o 
  -4   2  12      259.11      264.07     53.53 o 
  -3   2  12      584.53      575.12     24.18 o 
  -2   2  12        9.70       12.28      2.51 o 
  -1   2  12       74.07       68.31      4.30 o 
   0   2  12     2133.52     2194.02     48.04 o 
   1   2  12       64.84       69.47      4.78 o 
   2   2  12      111.54      104.84      7.88 o 
   3   2  12        2.12        2.61      3.63 o 
   4   2  12      191.70      194.47     14.50 o 
   5   2  12        1.39       -2.34      9.19 o 
   6   2  12        3.28       -1.27      6.99 o 
  -6   3  12       41.31       36.37     17.57 o 
  -5   3  12       17.79       31.25      9.12 o 
  -4   3  12       71.63       79.25     10.61 o 
  -3   3  12      154.78      173.04     13.48 o 
  -2   3  12      109.25      136.72      6.49 o 
  -1   3  12      151.46      157.41      7.04 o 
   0   3  12       96.36       90.67      7.90 o 
   1   3  12      165.91      188.84     14.22 o 
   2   3  12        6.55        2.73      2.95 o 
   3   3  12      139.09      163.45     13.57 o 
   4   3  12        8.65       15.45      7.26 o 
   5   3  12        0.95        4.03      6.83 o 
  -6   4  12       20.13       33.08     28.11 o 
  -5   4  12       20.16       19.63      8.57 o 
  -4   4  12      104.07      131.39     13.31 o 
  -3   4  12       99.23       92.43     10.95 o 
  -2   4  12      180.08      181.19      8.30 o 
  -1   4  12       99.28      100.85      6.69 o 
   0   4  12      300.66      273.94     13.65 o 
   1   4  12      340.08      325.68     13.55 o 
   2   4  12        9.82        6.72      4.67 o 
   3   4  12        6.99        4.98      4.74 o 
   4   4  12       46.47       51.95     10.69 o 
   5   4  12        0.67       -0.13      6.99 o 
  -6   5  12       14.61       13.88      9.94 o 
  -5   5  12        4.14        1.07      7.41 o 
  -4   5  12       49.17       51.00     10.58 o 
  -3   5  12      131.11      125.24     16.49 o 
  -2   5  12      107.95      113.21      7.46 o 
  -1   5  12       63.33       56.88      8.44 o 
   0   5  12       43.77       54.35      6.63 o 
   1   5  12      313.93      306.36     20.51 o 
   2   5  12       33.67       31.76      6.22 o 
   3   5  12      167.46      196.41     16.30 o 
   4   5  12       24.40       28.37      9.08 o 
   5   5  12        4.42        5.12      7.91 o 
  -5   6  12        8.66       28.84      9.81 o 
  -4   6  12       47.54       39.78     19.96 o 
  -3   6  12       18.36       11.68      7.27 o 
  -2   6  12        0.64       -1.17      3.86 o 
  -1   6  12       31.38       32.19      5.52 o 
   0   6  12      180.40      183.33     30.62 o 
   1   6  12       14.27       17.57      6.87 o 
   2   6  12      223.50      208.81     18.08 o 
   3   6  12        6.47        0.48      6.64 o 
   4   6  12       78.83       86.32     14.13 o 
  -4   7  12        9.11       16.18      9.40 o 
  -3   7  12       51.02       45.58     23.75 o 
  -2   7  12       10.66       11.68      4.95 o 
  -1   7  12       61.23       60.52      7.17 o 
   0   7  12       25.84       13.70      9.43 o 
   1   7  12       86.97       77.01     14.77 o 
   2   7  12        3.09        4.33      5.70 o 
   3   7  12       15.53       24.87      9.62 o 
  -2   8  12       17.63       16.79      5.95 o 
  -1   8  12        4.67        0.36      4.73 o 
   0   8  12       38.96       53.90     13.94 o 
   1   8  12        3.28       -5.21      5.21 o 
   2   8  12        3.53        8.64      7.24 o 
  -2   9  12       33.15       29.43     16.61 o 
  -1   9  12        8.21        4.18     10.65 o 
   0   9  12        5.61        0.77      6.63 o 
   1   9  12       47.43       39.94     11.16 o 
   1  -8  13       29.77       23.69     12.61 o 
   2  -8  13        8.04       -5.37     11.05 o 
   0  -7  13       10.90        8.64      9.97 o 
   1  -7  13        1.25        2.81      8.50 o 
   2  -7  13       23.27       19.83     11.79 o 
   3  -7  13       15.73       27.45     13.99 o 
   0  -6  13      195.50      186.63     21.87 o 
   1  -6  13        0.34       -4.23      7.80 o 
   2  -6  13       49.48       27.62     12.34 o 
   3  -6  13        8.90        0.79      8.95 o 
   4  -6  13        8.33        7.25      8.92 o 
  -5  -5  13       19.01       26.71     15.33 o 
  -4  -5  13        9.72       -2.27      9.01 o 
   0  -5  13        2.32        6.15      7.85 o 
   1  -5  13      207.44      158.76     20.44 o 
   2  -5  13        9.70       -4.81      6.67 o 
   3  -5  13       84.00       62.66     15.55 o 
   4  -5  13        7.40       23.19     10.96 o 
  -6  -4  13       26.89       14.29     11.37 o 
  -5  -4  13       22.41        6.37      7.68 o 
  -4  -4  13      157.41      160.97     13.77 o 
  -3  -4  13      171.12      201.74     13.19 o 
  -2  -4  13        3.77        1.31      4.22 o 
   0  -4  13      176.34      157.52     18.05 o 
   1  -4  13      265.83      241.98     23.67 o 
   2  -4  13       57.50       22.64     10.43 o 
   3  -4  13       30.24       32.72     12.24 o 
   4  -4  13       24.37       15.91     12.09 o 
   5  -4  13       65.85       56.93     12.31 o 
  -6  -3  13       11.88        5.51      8.54 o 
  -5  -3  13       54.25       45.77     10.00 o 
  -4  -3  13       45.71       42.94      8.80 o 
  -3  -3  13      668.68      701.60     26.45 o 
  -2  -3  13       10.22       13.12      4.81 o 
  -1  -3  13      115.23      124.35      7.95 o 
   0  -3  13      334.35      313.68     10.34 o 
   1  -3  13      136.89      146.92     11.74 o 
   2  -3  13       55.97       74.87     14.19 o 
   3  -3  13       61.12       80.92     15.59 o 
   4  -3  13       66.76       72.30     14.83 o 
   5  -3  13       33.10       29.46     13.14 o 
  -6  -2  13       18.10       30.26     10.17 o 
  -5  -2  13      104.34       90.94     12.48 o 
  -4  -2  13      203.71      209.84     32.28 o 
  -3  -2  13       46.76       45.28     15.07 o 
  -2  -2  13      214.60      225.26     23.66 o 
  -1  -2  13       96.71      101.06      8.81 o 
   0  -2  13      480.39      449.97     15.05 o 
   1  -2  13       99.93       95.92      7.23 o 
   2  -2  13       31.37       45.14     11.43 o 
   3  -2  13        8.32        5.06      8.24 o 
   4  -2  13       12.76       -2.21      8.72 o 
   5  -2  13       30.05       25.66      9.38 o 
   6  -2  13        5.21        3.71      9.30 o 
  -6  -1  13        7.02        0.94      7.12 o 
  -5  -1  13      239.52      241.54     30.09 o 
  -4  -1  13      148.99      157.32     13.76 o 
  -3  -1  13      206.79      209.35     13.76 o 
  -2  -1  13      159.49      158.54     10.98 o 
  -1  -1  13      450.20      434.89     17.19 o 
   0  -1  13      190.94      205.12      8.73 o 
   1  -1  13      320.93      329.50     17.24 o 
   2  -1  13       94.68      104.25      8.69 o 
   3  -1  13       38.57       37.99      6.29 o 
   4  -1  13       62.93       65.53      8.35 o 
   5  -1  13       19.06       26.33      7.01 o 
   6  -1  13        3.63        2.03      6.70 o 
  -6   0  13       21.11       20.68      8.72 o 
  -5   0  13       42.96       48.18     10.06 o 
  -4   0  13      324.01      316.44     18.42 o 
  -3   0  13       62.49       91.72     18.79 o 
  -2   0  13      136.76      133.32     10.70 o 
  -1   0  13      250.83      281.55      9.27 o 
   0   0  13      118.86      127.86      8.26 o 
   1   0  13        0.04        2.91      3.12 o 
   2   0  13       32.24       33.49      4.98 o 
   3   0  13      102.57      121.09      8.96 o 
   4   0  13        7.32       -1.23      4.23 o 
   5   0  13       17.69       17.37      6.51 o 
   6   0  13        1.31        8.84      7.15 o 
  -6   1  13        7.06       -0.93      7.36 o 
  -5   1  13      237.40      249.96     45.27 o 
  -4   1  13      147.03      135.14     12.89 o 
  -3   1  13      197.22      206.81     14.14 o 
  -2   1  13      154.63      151.21     11.26 o 
  -1   1  13      449.46      455.68     10.96 o 
   0   1  13      189.23      206.53      8.14 o 
   1   1  13      314.99      315.39     14.24 o 
   2   1  13       94.12       93.24      7.28 o 
   3   1  13       38.64       43.71      6.08 o 
   4   1  13       64.96       68.31     12.32 o 
   5   1  13       18.71       16.59      6.24 o 
   6   1  13        4.22       -3.69      7.17 o 
  -6   2  13       18.83       14.97     10.35 o 
  -5   2  13      104.69       97.32     12.93 o 
  -4   2  13      209.94      208.74     15.67 o 
  -3   2  13       46.66       31.02      7.73 o 
  -2   2  13      216.89      226.00     14.23 o 
  -1   2  13       92.00      107.22      5.33 o 
   0   2  13      471.82      469.73     14.23 o 
   1   2  13       98.46       89.06      5.47 o 
   2   2  13       30.87       24.27      3.50 o 
   3   2  13        9.41       11.72      4.37 o 
   4   2  13       12.75        5.15      9.56 o 
   5   2  13       29.88       30.93     13.60 o 
  -6   3  13       11.89       10.66      8.62 o 
  -5   3  13       57.28       64.16     11.36 o 
  -4   3  13       46.91       23.86      9.85 o 
  -3   3  13      680.65      714.11     28.63 o 
  -2   3  13        9.78       13.64      3.20 o 
  -1   3  13      119.17      120.85      7.89 o 
   0   3  13      333.81      327.32     12.20 o 
   1   3  13      133.08      150.47      8.91 o 
   2   3  13       54.66       67.88      7.29 o 
   3   3  13       60.72       63.54      7.95 o 
   4   3  13       65.49       99.06     12.83 o 
   5   3  13       33.13       37.35     10.07 o 
  -6   4  13       26.61       32.62     11.02 o 
  -5   4  13       22.28       28.64      9.45 o 
  -4   4  13      158.93      157.33     25.04 o 
  -3   4  13      170.95      168.34     19.43 o 
  -2   4  13        4.75        7.34      3.48 o 
  -1   4  13       56.26       61.11      5.98 o 
   0   4  13      176.71      173.39      9.63 o 
   1   4  13      261.66      273.83     12.75 o 
   2   4  13       58.89       67.96      7.82 o 
   3   4  13       33.22       24.26      6.30 o 
   4   4  13       24.38       33.09     17.64 o 
   5   4  13       65.36       61.57     21.89 o 
  -5   5  13       19.04       24.35     19.16 o 
  -4   5  13        9.21        3.62      6.58 o 
  -3   5  13        7.91       11.64     12.12 o 
  -2   5  13      524.29      526.21     15.81 o 
  -1   5  13       98.14      132.25     11.52 o 
   0   5  13        2.85        2.12      4.00 o 
   1   5  13      210.41      201.94     13.46 o 
   2   5  13       10.42       11.64      5.23 o 
   3   5  13       84.21       63.81      9.10 o 
   4   5  13        7.04       12.36     12.46 o 
  -5   6  13        7.28       -5.52      8.23 o 
  -4   6  13       27.27       50.60     22.28 o 
  -3   6  13       52.41       60.14     10.82 o 
  -2   6  13       47.35       52.07      6.29 o 
  -1   6  13       72.75       72.31      7.02 o 
   0   6  13      199.11      181.10     11.46 o 
   1   6  13        0.58       -4.01      4.01 o 
   2   6  13       49.07       48.75      7.91 o 
   3   6  13        7.88       -0.79      8.40 o 
   4   6  13        8.24        6.47      8.31 o 
  -4   7  13        5.15       30.22     10.47 o 
  -3   7  13        1.60       -3.36      6.43 o 
  -2   7  13       18.44       20.07      7.21 o 
  -1   7  13      107.32       90.47      8.94 o 
   0   7  13       11.85       13.34      5.70 o 
   1   7  13        1.31       -3.52      4.79 o 
   2   7  13       22.91       20.32      7.12 o 
   3   7  13       15.52       14.55      9.16 o 
  -3   8  13        0.51       -2.24     10.74 o 
  -2   8  13       35.84       26.96      7.90 o 
  -1   8  13       31.84       25.76      9.08 o 
   0   8  13        1.78        0.52      7.62 o 
   1   8  13       31.25       38.15     15.91 o 
   2   8  13        8.32        0.41      6.33 o 
  -1   9  13       29.10       20.03      9.96 o 
   0   9  13       10.17       10.56     11.53 o 
   1   9  13        0.36        2.57     11.80 o 
   1  -8  14        6.62        6.17     11.86 o 
   2  -8  14       34.13       50.39     17.07 o 
   1  -7  14      103.67      105.67     19.38 o 
   2  -7  14       22.29       10.79     10.64 o 
   3  -7  14       61.24       49.21     16.77 o 
   0  -6  14      337.61      365.74     31.01 o 
   1  -6  14       40.28       32.61     12.62 o 
   2  -6  14       31.61       38.23     13.89 o 
   3  -6  14        8.33       25.80     12.39 o 
   4  -6  14       37.44       43.38     12.42 o 
  -5  -5  14       43.74       58.79     16.34 o 
   0  -5  14        5.43       -1.96      6.37 o 
   1  -5  14      137.05      127.68     18.91 o 
   2  -5  14        2.51        0.90      7.73 o 
   3  -5  14      134.71      101.43     19.18 o 
   4  -5  14        2.59       -4.40      7.16 o 
  -6  -4  14        5.41        1.95     13.91 o 
  -5  -4  14       51.71       32.55      9.47 o 
  -4  -4  14       17.12       11.59      6.63 o 
  -3  -4  14      125.71      135.89     17.81 o 
  -2  -4  14      416.15      385.86     16.24 o 
   0  -4  14      100.81      105.34     16.33 o 
   1  -4  14        6.07        5.29      7.62 o 
   2  -4  14       90.36       76.21     15.83 o 
   3  -4  14       20.57       -0.55      8.19 o 
   4  -4  14       27.61       53.30     10.92 o 
   5  -4  14        1.55       11.99     18.54 o 
  -6  -3  14       21.29        7.21     12.43 o 
  -5  -3  14       36.26       27.32      9.23 o 
  -4  -3  14      145.28      162.33     13.70 o 
  -3  -3  14        4.80        9.73      5.64 o 
  -2  -3  14       17.80        6.86      4.58 o 
  -1  -3  14        4.80        9.83      3.79 o 
   0  -3  14      410.37      388.44     13.02 o 
   1  -3  14       44.43       26.47     10.42 o 
   2  -3  14        3.03        0.35      7.44 o 
   3  -3  14      251.95      211.13     23.84 o 
   4  -3  14       27.25       17.42      7.94 o 
   5  -3  14        2.74        2.66      7.65 o 
  -6  -2  14       16.92       23.73     24.09 o 
  -5  -2  14       32.94       27.81      8.77 o 
  -4  -2  14      136.93      132.13     14.13 o 
  -3  -2  14       68.90       84.90     10.38 o 
  -2  -2  14      120.13      113.76      9.44 o 
  -1  -2  14      225.44      218.07     11.24 o 
   0  -2  14      348.79      340.30     11.61 o 
   1  -2  14       63.37       89.21      7.34 o 
   2  -2  14      144.78      213.09     20.43 o 
   3  -2  14       11.48       11.18      8.54 o 
   4  -2  14       27.27       30.68      8.61 o 
   5  -2  14        0.93        9.21      8.20 o 
   6  -2  14        3.98        9.96     13.77 o 
  -6  -1  14       10.85       29.26      9.72 o 
  -5  -1  14       34.07       27.64      8.61 o 
  -4  -1  14      245.15      233.56     44.39 o 
  -3  -1  14      229.73      251.04     15.14 o 
  -2  -1  14       95.89       92.01      8.90 o 
  -1  -1  14      135.14      108.32      8.74 o 
   0  -1  14      215.54      212.59     14.56 o 
   1  -1  14      468.29      454.37     14.58 o 
   2  -1  14       28.44       26.60      4.98 o 
   3  -1  14      111.51      143.06     12.37 o 
   4  -1  14        3.42       -2.62      4.34 o 
   5  -1  14       48.36       52.01      8.84 o 
   6  -1  14        9.29       -5.67      8.03 o 
  -6   0  14        0.21       -2.48      8.95 o 
  -5   0  14       30.07       32.71      8.68 o 
  -4   0  14      102.55      105.02     11.61 o 
  -3   0  14      611.19      602.69     24.93 o 
  -2   0  14       19.77       20.20      5.84 o 
  -1   0  14      100.09       98.31      7.66 o 
   0   0  14      925.00      874.11     26.34 o 
   1   0  14      327.26      295.77     11.07 o 
   2   0  14        8.29       12.92      4.20 o 
   3   0  14       13.13       12.71      4.85 o 
   4   0  14      323.01      301.34     23.21 o 
   5   0  14       42.60       55.75      8.82 o 
   6   0  14       30.78       15.70     11.88 o 
  -6   1  14       11.67        9.75     14.45 o 
  -5   1  14       34.09       28.43     14.20 o 
  -4   1  14      252.40      191.31     25.57 o 
  -3   1  14      230.62      233.64     15.52 o 
  -2   1  14       99.43      106.94     10.06 o 
  -1   1  14      130.44      131.73      8.65 o 
   0   1  14      220.23      214.90     10.89 o 
   1   1  14      471.16      451.31     22.06 o 
   2   1  14       27.63       31.13      5.49 o 
   3   1  14      111.19      117.70      8.71 o 
   4   1  14        3.37        4.42      4.75 o 
   5   1  14       47.26       60.82     21.27 o 
  -6   2  14       16.94       27.32     10.21 o 
  -5   2  14       35.65       35.14     10.50 o 
  -4   2  14      135.99      124.00     21.61 o 
  -3   2  14       63.69       63.39      9.59 o 
  -2   2  14      116.90       95.74     10.01 o 
  -1   2  14      231.42      217.21     12.86 o 
   0   2  14      351.93      323.22     11.60 o 
   1   2  14       66.23       74.17      5.37 o 
   2   2  14      146.18      166.70      7.77 o 
   3   2  14       11.26       14.14      4.64 o 
   4   2  14       27.84       26.17     11.66 o 
   5   2  14        0.87        5.88     10.52 o 
  -6   3  14       20.35       15.55     13.87 o 
  -5   3  14       36.16       25.40      8.89 o 
  -4   3  14      142.47      150.11     14.22 o 
  -3   3  14        4.26       -1.17      5.48 o 
  -2   3  14       18.66       16.48      6.31 o 
  -1   3  14        3.80        2.98      3.04 o 
   0   3  14      414.53      419.83     14.22 o 
   1   3  14       49.01       57.38      6.40 o 
   2   3  14        3.21        5.33      4.08 o 
   3   3  14      253.25      281.00     14.50 o 
   4   3  14       27.32       21.70      7.96 o 
   5   3  14        3.21       -1.34      6.69 o 
  -6   4  14        5.43       15.56     12.96 o 
  -5   4  14       48.98       26.64      9.61 o 
  -4   4  14       17.74        4.70      6.50 o 
  -3   4  14      130.99      149.39     13.92 o 
  -2   4  14      420.17      383.74     15.04 o 
  -1   4  14      223.29      231.37     18.61 o 
   0   4  14       99.97      103.60      8.04 o 
   1   4  14        5.70       11.24      4.74 o 
   2   4  14       89.54      106.03      9.24 o 
   3   4  14       21.00       20.13      6.12 o 
   4   4  14       27.64       30.26      9.35 o 
   5   4  14        1.63       -3.61      7.22 o 
  -5   5  14       44.04       32.22     12.36 o 
  -4   5  14       10.64        6.79     11.30 o 
  -3   5  14       13.83       10.42      6.86 o 
  -2   5  14       13.50       21.93      5.71 o 
  -1   5  14      255.54      240.58     10.57 o 
   0   5  14        5.81        4.78      4.12 o 
   1   5  14      136.77      137.30     10.18 o 
   2   5  14        2.43        0.31      5.66 o 
   3   5  14      130.51      134.22     20.21 o 
   4   5  14        2.64        7.16      7.59 o 
  -5   6  14        2.93       -3.83      7.87 o 
  -4   6  14        4.17       -0.61     10.50 o 
  -3   6  14       23.74       19.38     13.06 o 
  -2   6  14       71.93       73.04     11.13 o 
  -1   6  14       96.56       92.62      7.74 o 
   0   6  14      337.16      355.25     15.96 o 
   1   6  14       41.78       40.68      7.18 o 
   2   6  14       31.53       28.56      6.80 o 
   3   6  14        8.54        2.37      5.75 o 
   4   6  14       37.36       35.64     11.03 o 
  -4   7  14       13.12       18.16      9.87 o 
  -3   7  14       18.25       12.57      8.61 o 
  -2   7  14       78.53      106.87     18.78 o 
  -1   7  14       25.43       33.37      7.03 o 
   0   7  14       31.61       22.43      7.70 o 
   1   7  14      103.36      110.11     10.72 o 
   2   7  14       22.50       13.53      6.54 o 
   3   7  14       61.99       79.74     13.61 o 
  -3   8  14       35.83       33.26     13.86 o 
  -2   8  14        5.46       10.09     12.84 o 
  -1   8  14        2.85        2.27      5.10 o 
   0   8  14       25.16       23.46      6.41 o 
   1   8  14        6.22        1.26      5.72 o 
   2   8  14       34.02       44.84      9.20 o 
   0   9  14       18.92       15.27     12.70 o 
   1  -8  15        1.02       -9.80      9.99 o 
   2  -8  15        8.25       14.07     13.18 o 
   1  -7  15        4.78        7.86     10.84 o 
   2  -7  15       11.35       10.60     11.36 o 
   3  -7  15        6.47       -9.47      9.77 o 
   0  -6  15      121.22      110.03     19.02 o 
   1  -6  15        1.23       -4.54      7.91 o 
   2  -6  15        4.78       -4.15      8.04 o 
   3  -6  15        0.92        4.77     10.90 o 
   0  -5  15       57.39       56.04     14.11 o 
   1  -5  15        5.68        3.73      7.92 o 
   2  -5  15        7.54        9.15      9.95 o 
   3  -5  15       34.82       35.22     13.90 o 
   4  -5  15       29.95       17.56      9.34 o 
  -6  -4  15        1.75       11.68     13.68 o 
  -5  -4  15       15.47        6.71      8.78 o 
  -4  -4  15       82.18      110.52     11.84 o 
  -3  -4  15      254.12      257.83     30.93 o 
   0  -4  15       62.58       57.79     13.53 o 
   1  -4  15      178.42      127.89     18.71 o 
   2  -4  15       89.18       97.23     17.26 o 
   3  -4  15        1.34        4.84      9.01 o 
   4  -4  15        3.71       -6.30      6.44 o 
   5  -4  15       27.43       31.33     11.57 o 
  -6  -3  15        1.31       -3.35      8.15 o 
  -5  -3  15      154.22      163.10     15.72 o 
  -4  -3  15       55.86       44.17      9.12 o 
  -3  -3  15      147.19      134.17     15.25 o 
  -2  -3  15      621.39      598.79     22.21 o 
  -1  -3  15      179.45      188.59     10.35 o 
   0  -3  15       48.64       52.09     11.46 o 
   1  -3  15       71.68       75.23     14.39 o 
   2  -3  15       43.87       67.96     14.32 o 
   3  -3  15        8.98        2.18      8.41 o 
   4  -3  15      108.85      115.28     32.58 o 
   5  -3  15       29.17       31.70     12.22 o 
  -6  -2  15       32.30       61.32     17.46 o 
  -5  -2  15        0.52        1.27      6.63 o 
  -4  -2  15      247.78      245.07     32.18 o 
  -3  -2  15       19.54       18.70     10.25 o 
  -2  -2  15      160.35      188.10     26.30 o 
  -1  -2  15       19.48       17.75      5.04 o 
   0  -2  15      646.71      649.78     25.27 o 
   1  -2  15      255.14      275.86     13.14 o 
   2  -2  15      154.78      199.33     20.70 o 
   3  -2  15       98.80       99.24     16.35 o 
   4  -2  15       23.33       27.99     14.86 o 
   5  -2  15       51.01       36.28     10.44 o 
  -6  -1  15       18.85       18.37     18.19 o 
  -5  -1  15       57.56       40.86      9.92 o 
  -4  -1  15       81.00       52.60      9.70 o 
  -3  -1  15      228.91      209.87     18.10 o 
  -2  -1  15      138.64      166.18     11.70 o 
  -1  -1  15      280.65      287.15     13.73 o 
   0  -1  15      312.26      298.81     11.53 o 
   1  -1  15      214.50      217.92      9.87 o 
   2  -1  15      183.83      178.52     11.14 o 
   3  -1  15      144.58      141.20     12.54 o 
   4  -1  15       11.08       15.56     10.44 o 
   5  -1  15       10.45       13.04      6.33 o 
   6  -1  15        0.28        2.81     14.71 o 
  -6   0  15       32.38       61.40     29.91 o 
  -5   0  15       19.54       33.60      9.80 o 
  -4   0  15        0.69       -5.19      5.19 o 
  -3   0  15      128.25      122.11     11.76 o 
  -2   0  15       24.22       21.67      9.04 o 
  -1   0  15      134.72      141.89      6.77 o 
   0   0  15       52.65       62.21      6.07 o 
   1   0  15      648.37      618.69     33.19 o 
   2   0  15       11.80       15.67      4.39 o 
   3   0  15        3.12        2.65      4.39 o 
   4   0  15      175.09      148.74     16.63 o 
   5   0  15       17.83       20.02      8.74 o 
   6   0  15       22.72       16.72     12.71 o 
  -6   1  15       18.87       23.59      9.85 o 
  -5   1  15       59.74       63.74     11.48 o 
  -4   1  15       82.32       68.26     20.59 o 
  -3   1  15      235.90      218.11     15.16 o 
  -2   1  15      135.59      144.00     11.75 o 
  -1   1  15      272.66      272.54      8.20 o 
   0   1  15      316.86      288.16     10.43 o 
   1   1  15      220.33      231.83     10.85 o 
   2   1  15      191.53      195.95     10.24 o 
   3   1  15      144.84      145.30     15.48 o 
   4   1  15       10.73       16.51      5.67 o 
   5   1  15       10.38        7.16      7.27 o 
  -6   2  15       33.58       36.13     26.60 o 
  -5   2  15        0.51       -1.65      9.63 o 
  -4   2  15      247.64      235.23     22.75 o 
  -3   2  15       18.73       20.13      6.56 o 
  -2   2  15      160.91      151.96     17.16 o 
  -1   2  15       19.13       22.60      4.15 o 
   0   2  15      635.73      662.77     19.01 o 
   1   2  15      250.96      278.28     12.37 o 
   2   2  15      157.33      131.76      7.65 o 
   3   2  15      103.73       88.29      8.12 o 
   4   2  15       23.57       30.31     12.65 o 
   5   2  15       51.73       56.13     16.69 o 
  -6   3  15        1.30        3.07      8.11 o 
  -5   3  15      156.86      145.71     15.62 o 
  -4   3  15       55.98       56.57     10.41 o 
  -3   3  15      140.81      178.12     14.32 o 
  -2   3  15      619.30      577.31     24.91 o 
  -1   3  15      173.77      182.63      8.14 o 
   0   3  15       46.43       39.00      5.53 o 
   1   3  15       71.74       53.44      6.43 o 
   2   3  15       45.91       50.76      7.04 o 
   3   3  15        9.07       11.29      5.60 o 
   4   3  15      108.83      143.95     15.21 o 
   5   3  15       29.00       37.89     12.40 o 
  -5   4  15       15.44       22.62     10.86 o 
  -4   4  15       82.36       88.90     12.65 o 
  -3   4  15      254.02      248.83     17.49 o 
  -2   4  15        3.41        4.25      5.26 o 
  -1   4  15      188.53      209.18      9.38 o 
   0   4  15       66.00       56.92      7.16 o 
   1   4  15      181.11      166.30     10.87 o 
   2   4  15       89.99       88.05     10.78 o 
   3   4  15        1.38       -4.39      4.39 o 
   4   4  15        3.71        6.66      7.24 o 
   5   4  15       26.93       73.66     20.33 o 
  -5   5  15       12.54       20.70      9.25 o 
  -4   5  15       24.67        9.06      8.15 o 
  -3   5  15       36.95       51.58     10.22 o 
  -2   5  15       48.13       34.44     14.19 o 
  -1   5  15      475.93      505.35     15.82 o 
   0   5  15       60.38       52.48      9.01 o 
   1   5  15        6.34        0.49      4.59 o 
   2   5  15        8.69        6.46      5.02 o 
   3   5  15       35.06       25.43      7.19 o 
   4   5  15       29.02        9.47      8.79 o 
  -5   6  15        1.15       10.15      9.48 o 
  -4   6  15       29.39       17.75      9.63 o 
  -3   6  15       64.42       55.34     10.91 o 
  -2   6  15       46.82       56.28     10.47 o 
  -1   6  15       24.09       21.08      6.23 o 
   0   6  15      121.31      111.30     12.43 o 
   1   6  15        1.09        3.06      4.77 o 
   2   6  15        5.10       -3.75      4.83 o 
   3   6  15        0.96       -5.59      5.59 o 
  -4   7  15        5.89       10.98      9.36 o 
  -3   7  15        2.36        8.88      8.48 o 
  -2   7  15       91.05       79.02     18.78 o 
  -1   7  15       39.50       54.24      7.22 o 
   0   7  15       12.56       19.61      7.03 o 
   1   7  15        4.75       -3.63      4.88 o 
   2   7  15       10.83        3.85      6.00 o 
   3   7  15        6.32       -6.08      7.51 o 
  -3   8  15        9.95       17.16     10.02 o 
  -2   8  15       13.26       39.36     10.79 o 
  -1   8  15       16.60       17.00      7.49 o 
   0   8  15       15.56        6.64      5.70 o 
   1   8  15        0.87        5.97      6.79 o 
   2   8  15        8.23        0.91     11.47 o 
   1  -8  16       12.99       -1.72     11.23 o 
   1  -7  16       52.37       40.33     14.94 o 
   2  -7  16        1.72       11.40     12.89 o 
   0  -6  16       28.14       18.14     11.14 o 
   1  -6  16       23.25       34.95     13.29 o 
   2  -6  16       29.98       29.23     13.84 o 
   3  -6  16        0.47        1.36     10.74 o 
   0  -5  16      143.23      147.89     20.43 o 
   1  -5  16        7.31        5.38      8.69 o 
   2  -5  16       12.76       -0.39      7.99 o 
   3  -5  16       34.44       23.32     12.44 o 
   4  -5  16        2.72        0.25      7.92 o 
  -5  -4  16       19.29       20.74      9.10 o 
  -4  -4  16       28.97       34.36      8.42 o 
  -3  -4  16       44.74       51.33      8.26 o 
   0  -4  16       80.94       64.14     14.08 o 
   1  -4  16       50.53       47.57     13.29 o 
   2  -4  16      115.60      102.23     17.91 o 
   3  -4  16        5.61        6.12      8.98 o 
   4  -4  16       16.67       27.06     11.74 o 
  -6  -3  16       10.80       11.38      9.55 o 
  -5  -3  16        5.74       12.00      8.05 o 
  -4  -3  16       43.15       46.53      9.40 o 
  -3  -3  16       59.14       39.96      7.63 o 
  -2  -3  16      140.51      114.92      9.76 o 
  -1  -3  16       99.83       76.00      7.52 o 
   0  -3  16      139.33      150.92     18.89 o 
   1  -3  16      149.42      172.82     20.45 o 
   2  -3  16        0.72       14.48      8.93 o 
   3  -3  16       24.53       25.06     11.33 o 
   4  -3  16       12.12        0.19      9.94 o 
   5  -3  16       21.44       31.23     10.51 o 
  -6  -2  16        6.23        6.74      8.56 o 
  -5  -2  16       34.25       37.85     10.01 o 
  -4  -2  16        4.79       -1.22      5.18 o 
  -3  -2  16      215.49      227.37     17.54 o 
  -2  -2  16       76.23       91.78     17.26 o 
  -1  -2  16      151.86      178.38     15.51 o 
   0  -2  16        6.38        9.38      3.70 o 
   1  -2  16      333.74      339.78     15.32 o 
   2  -2  16        4.76        4.84      7.68 o 
   3  -2  16       67.25       64.16     14.83 o 
   4  -2  16       42.05       76.97     21.09 o 
   5  -2  16       18.52       12.47      8.78 o 
  -6  -1  16        9.28       24.51     10.06 o 
  -5  -1  16        5.86        0.27      6.83 o 
  -4  -1  16      196.41      196.78     15.27 o 
  -3  -1  16      141.86      144.02     12.25 o 
  -2  -1  16        4.09       -1.74      4.34 o 
  -1  -1  16       42.95       39.74      6.72 o 
   0  -1  16      529.10      502.74     19.50 o 
   1  -1  16      119.56      128.39      8.34 o 
   2  -1  16      202.89      232.04     11.16 o 
   3  -1  16      229.38      278.99     17.58 o 
   4  -1  16       26.98        9.63      5.57 o 
   5  -1  16       46.13       48.23      9.18 o 
  -6   0  16       17.77       15.55      8.83 o 
  -5   0  16        8.84       29.01      9.33 o 
  -4   0  16      318.38      319.15     19.90 o 
  -3   0  16       64.96       54.56      9.01 o 
  -2   0  16       11.87        9.55      5.52 o 
  -1   0  16      356.82      354.23     16.62 o 
   0   0  16      605.78      578.03     20.17 o 
   1   0  16        2.56        4.97      3.52 o 
   2   0  16      568.67      581.24     25.83 o 
   3   0  16        0.96       -3.98      3.98 o 
   4   0  16      123.15      140.28     20.76 o 
   5   0  16        6.21        3.70      6.19 o 
  -6   1  16       10.21       22.27     13.08 o 
  -5   1  16        5.83        2.17      6.63 o 
  -4   1  16      195.93      162.90     14.70 o 
  -3   1  16      140.64      120.93     12.17 o 
  -2   1  16        3.20        5.59      6.34 o 
  -1   1  16       41.05       41.51      7.45 o 
   0   1  16      525.32      528.18     16.31 o 
   1   1  16      114.45      129.35      8.07 o 
   2   1  16      199.10      215.20     11.13 o 
   3   1  16      230.09      261.37     13.03 o 
   4   1  16       27.29       26.78      7.54 o 
   5   1  16       47.01       74.68     18.19 o 
  -6   2  16        6.24        0.80      8.18 o 
  -5   2  16       33.32       35.00      9.96 o 
  -4   2  16        4.55       16.66      7.34 o 
  -3   2  16      223.24      185.34     18.21 o 
  -2   2  16       78.50       74.17     15.68 o 
  -1   2  16      154.84      150.95      6.83 o 
   0   2  16        5.26        3.75      3.65 o 
   1   2  16      328.94      334.93     13.30 o 
   2   2  16        6.03        3.93      3.35 o 
   3   2  16       68.01       85.31      8.79 o 
   4   2  16       42.51       78.75     17.33 o 
   5   2  16       18.68       10.01      7.80 o 
  -5   3  16        5.75        0.32      7.31 o 
  -4   3  16       44.70       61.97     15.84 o 
  -3   3  16       60.10       57.28     11.20 o 
  -2   3  16      144.19      126.57     12.13 o 
  -1   3  16      104.05      106.40      6.51 o 
   0   3  16      145.13      164.90      9.47 o 
   1   3  16      155.98      151.05      9.57 o 
   2   3  16        0.54       -2.03      5.23 o 
   3   3  16       22.55       23.71      6.26 o 
   4   3  16       11.99        6.84      7.75 o 
   5   3  16       20.83       45.36     11.53 o 
  -5   4  16       19.56       19.76      9.53 o 
  -4   4  16       29.23       39.16      9.55 o 
  -3   4  16       42.68       60.85     10.38 o 
  -2   4  16       30.77       37.09      8.08 o 
  -1   4  16       19.56       12.26      3.87 o 
   0   4  16       84.97       69.05     12.24 o 
   1   4  16       52.93       66.54      7.47 o 
   2   4  16      113.89      131.54     18.96 o 
   3   4  16        5.47        0.35      4.84 o 
   4   4  16       17.23       14.33      8.45 o 
  -5   5  16        9.07       -3.21     14.66 o 
  -4   5  16       11.91       15.48      8.88 o 
  -3   5  16        8.16       18.08      7.82 o 
  -2   5  16       38.40       64.13     16.58 o 
  -1   5  16       66.74       73.16      6.82 o 
   0   5  16      142.67      173.02     10.84 o 
   1   5  16        6.79       13.70      5.43 o 
   2   5  16       13.50        4.05      5.48 o 
   3   5  16       35.13       34.65      9.83 o 
   4   5  16        2.67        5.64      8.28 o 
  -4   6  16       12.22       22.34     13.29 o 
  -3   6  16       44.47       68.07     12.17 o 
  -2   6  16       43.34       30.34      8.88 o 
  -1   6  16       63.38       77.73      9.10 o 
   0   6  16       27.07       28.73      6.48 o 
   1   6  16       23.31       24.13      6.50 o 
   2   6  16       29.33       32.78      8.14 o 
   3   6  16        0.47       -4.07      7.20 o 
  -4   7  16       49.08       39.47     19.95 o 
  -3   7  16        2.02        2.47      8.16 o 
  -2   7  16        1.62       -0.44      6.53 o 
  -1   7  16       40.58       35.46      9.56 o 
   0   7  16       10.11        9.99      5.79 o 
   1   7  16       51.71       46.44      8.43 o 
   2   7  16        1.60       -1.89      5.79 o 
  -2   8  16        2.32        0.20      7.84 o 
  -1   8  16       80.01       63.32     12.09 o 
   0   8  16       56.22       51.92      8.23 o 
   1   8  16       12.44        0.69      6.80 o 
   1  -7  17        3.93       18.91     12.63 o 
   2  -7  17        7.48       15.01     13.79 o 
   1  -6  17       24.58       10.02     10.38 o 
   2  -6  17        4.81       10.50     11.37 o 
   3  -6  17       12.78       21.49     13.30 o 
   0  -5  17       34.27       35.00     12.86 o 
   1  -5  17        2.24       -0.25      8.47 o 
   2  -5  17       12.63       16.36     10.93 o 
   3  -5  17       16.70        1.03      9.59 o 
   4  -5  17       89.33       84.95     14.47 o 
  -5  -4  17        0.48       -5.27      7.40 o 
  -4  -4  17       67.44       88.97     11.46 o 
   0  -4  17      328.73      268.73     26.94 o 
   1  -4  17       60.22       45.66     13.50 o 
   2  -4  17       38.95       32.86     12.92 o 
   3  -4  17       25.13       36.20     14.39 o 
   4  -4  17       12.14        1.52      7.45 o 
  -6  -3  17        9.67        8.23      9.78 o 
  -5  -3  17       28.99       28.39      9.56 o 
  -4  -3  17        4.67        0.75      5.96 o 
  -3  -3  17      209.07      227.72     14.89 o 
  -2  -3  17        1.28       -2.23      4.69 o 
  -1  -3  17       54.72       67.47     11.87 o 
   0  -3  17      468.90      495.54     33.01 o 
   1  -3  17      192.91      214.40     22.71 o 
   2  -3  17      189.79      185.84     22.06 o 
   3  -3  17       87.97       84.87     17.37 o 
   4  -3  17       61.67       81.66     12.92 o 
   5  -3  17        5.31        5.24      9.05 o 
  -6  -2  17       33.73       41.68     11.92 o 
  -5  -2  17       19.83        4.79      7.58 o 
  -4  -2  17       75.41       86.16     13.03 o 
  -3  -2  17      172.03      175.03     13.52 o 
  -2  -2  17       84.31      102.25      9.78 o 
  -1  -2  17      166.04      162.57     10.85 o 
   0  -2  17       36.17       43.18     10.02 o 
   1  -2  17      960.70      951.02     31.83 o 
   2  -2  17       45.37       42.81     12.00 o 
   3  -2  17       47.56       49.97     13.41 o 
   4  -2  17       31.15       38.10      9.73 o 
   5  -2  17        7.12       14.08      8.83 o 
  -6  -1  17        6.10       -2.61     10.26 o 
  -5  -1  17       17.77       14.01      8.37 o 
  -4  -1  17       27.40       26.15      8.58 o 
  -3  -1  17       17.85       32.75      7.79 o 
  -2  -1  17      383.18      393.84     50.58 o 
  -1  -1  17       42.47       47.60      8.67 o 
   0  -1  17      265.59      253.67     15.02 o 
   1  -1  17       34.03       31.79      6.36 o 
   2  -1  17      136.14      145.09     10.70 o 
   3  -1  17       61.91       77.15     10.48 o 
   4  -1  17       19.90       15.62      6.21 o 
   5  -1  17       28.22       23.94      8.38 o 
  -6   0  17        0.64        3.65      8.10 o 
  -5   0  17       15.74        1.88     10.39 o 
  -4   0  17        6.31       10.19      6.67 o 
  -3   0  17       47.89       49.52      8.92 o 
  -2   0  17       20.32       20.92      6.38 o 
  -1   0  17      188.30      165.72     17.82 o 
   0   0  17      138.16      155.45     20.58 o 
   1   0  17       36.43       33.64      5.22 o 
   2   0  17      397.51      449.40     16.38 o 
   3   0  17        1.03        5.13      4.61 o 
   4   0  17        7.93        9.50      5.70 o 
   5   0  17       13.96       -1.21      7.76 o 
  -6   1  17        6.01        9.22      9.12 o 
  -5   1  17       18.24       29.11     11.94 o 
  -4   1  17       27.07       26.15      8.52 o 
  -3   1  17       16.27       14.15     11.00 o 
  -2   1  17      384.12      400.37     42.02 o 
  -1   1  17       42.89       41.40      8.28 o 
   0   1  17      265.37      261.99     10.28 o 
   1   1  17       33.25       37.22      5.35 o 
   2   1  17      133.48      115.83      8.62 o 
   3   1  17       61.12       57.00      7.31 o 
   4   1  17       20.53       30.65      8.25 o 
   5   1  17       28.17       19.12     13.19 o 
  -5   2  17       19.80        9.40      7.84 o 
  -4   2  17       73.87       87.14     12.25 o 
  -3   2  17      170.37      170.39     20.72 o 
  -2   2  17       79.81       87.44     10.61 o 
  -1   2  17      168.18      168.72     13.10 o 
   0   2  17       39.10       50.71      5.66 o 
   1   2  17      967.27     1007.10     27.14 o 
   2   2  17       47.19       51.79      5.67 o 
   3   2  17       47.54       61.59     11.03 o 
   4   2  17       31.20       33.17      9.22 o 
   5   2  17        8.01       20.09      9.43 o 
  -5   3  17       27.77       26.86      9.67 o 
  -4   3  17        4.70        4.93     17.10 o 
  -3   3  17      207.42      209.60     16.38 o 
  -2   3  17        1.52       -2.68      5.11 o 
  -1   3  17       51.88       49.11      9.02 o 
   0   3  17      470.98      451.86     26.00 o 
   1   3  17      197.87      185.37     14.20 o 
   2   3  17      196.76      159.85     15.68 o 
   3   3  17       89.12       87.54      9.74 o 
   4   3  17       61.74       78.41     35.82 o 
  -5   4  17        0.49       -4.08      7.80 o 
  -4   4  17       65.45       94.22     13.68 o 
  -3   4  17      146.26      127.97     13.93 o 
  -2   4  17       56.92       56.80     10.10 o 
  -1   4  17       35.48       23.68      7.43 o 
   0   4  17      326.23      334.48     13.88 o 
   1   4  17       59.74       66.61     16.24 o 
   2   4  17       40.38       40.32      7.38 o 
   3   4  17       26.10       29.86      7.17 o 
   4   4  17       12.35        2.35      7.95 o 
  -5   5  17       23.76       15.81     17.25 o 
  -4   5  17       23.43       27.68     12.00 o 
  -3   5  17       25.06       29.43      8.95 o 
  -2   5  17      121.49      102.13     16.08 o 
  -1   5  17       74.35       60.52     10.51 o 
   0   5  17       34.68       45.87      7.05 o 
   1   5  17        2.64        0.87      5.09 o 
   2   5  17       12.57        6.72      5.55 o 
   3   5  17       16.27        9.25      9.12 o 
   4   5  17       88.01       66.33     13.40 o 
  -4   6  17       19.41       32.37     10.12 o 
  -3   6  17       24.66       18.95      8.56 o 
  -2   6  17        9.81       25.54      9.15 o 
  -1   6  17       32.45       32.15      9.03 o 
   0   6  17        3.07        2.68      5.08 o 
   1   6  17       23.89        7.57      5.79 o 
   2   6  17        4.62        1.18      5.51 o 
   3   6  17       13.03        8.04      6.60 o 
  -3   7  17        9.74        8.39      9.13 o 
  -2   7  17       13.66       12.40      8.70 o 
  -1   7  17       93.63       93.41     13.22 o 
   0   7  17       24.46       11.26      9.31 o 
   1   7  17        3.68       -2.48      5.69 o 
   2   7  17        7.38        7.84      6.61 o 
  -2   8  17       61.83       37.64     17.44 o 
  -1   8  17        8.60       10.58      8.44 o 
   0   8  17        8.48       16.72      7.92 o 
   1   8  17        5.95       -7.57      8.16 o 
   1  -7  18        5.65       -0.50     10.36 o 
   1  -6  18       42.84       26.09     13.04 o 
   2  -6  18        1.05        5.78     10.76 o 
   1  -5  18        4.10       -5.49      8.31 o 
   2  -5  18       35.17       31.21     14.07 o 
   3  -5  18        4.56       22.41     13.68 o 
  -5  -4  18       21.23        9.15     11.27 o 
   0  -4  18       10.29        2.34      7.57 o 
   1  -4  18       15.54       33.46     12.69 o 
   2  -4  18        1.64        6.47      9.99 o 
   3  -4  18      115.66      114.32     21.02 o 
   4  -4  18       11.71        1.08      7.73 o 
  -5  -3  18        3.99        3.72      7.49 o 
  -4  -3  18       71.06       95.64     21.67 o 
  -3  -3  18       50.38       51.24      8.62 o 
  -2  -3  18        9.82       18.01      7.67 o 
   0  -3  18      209.02      251.27     24.68 o 
   1  -3  18       37.68       40.76     12.63 o 
   2  -3  18       20.45       19.76     10.62 o 
   3  -3  18       40.33       43.27     14.47 o 
   4  -3  18        1.65       10.15      9.10 o 
  -6  -2  18        2.88        7.38      9.44 o 
  -5  -2  18       57.85       50.62     11.02 o 
  -4  -2  18       13.64        3.00      7.36 o 
  -3  -2  18       50.92       53.22     11.63 o 
  -2  -2  18        5.56        5.40      5.18 o 
  -1  -2  18      183.48      180.80     11.67 o 
   0  -2  18       84.97       88.66      8.26 o 
   1  -2  18      164.16      173.72     13.45 o 
   2  -2  18      261.64      259.66     25.18 o 
   3  -2  18        4.78       -1.42      7.65 o 
   4  -2  18       32.58       45.49     10.85 o 
   5  -2  18        7.69        3.49      8.50 o 
  -6  -1  18        3.67        1.83      8.63 o 
  -5  -1  18       28.70       21.73      8.84 o 
  -4  -1  18      101.75      113.76     16.12 o 
  -3  -1  18        7.90        3.34      5.29 o 
  -2  -1  18       59.33       61.30      8.90 o 
  -1  -1  18       61.86       67.37      8.24 o 
   0  -1  18       96.34      103.21      9.32 o 
   1  -1  18      368.81      347.08     16.87 o 
   2  -1  18       84.08       96.48     14.90 o 
   3  -1  18       37.07       33.59      8.80 o 
   4  -1  18       13.02       12.26      6.32 o 
   5  -1  18       36.98       43.80      9.48 o 
  -5   0  18       51.02       48.71     11.04 o 
  -4   0  18       39.74       52.17     10.18 o 
  -3   0  18       15.52       19.12      6.86 o 
  -2   0  18       42.44       43.65      8.12 o 
  -1   0  18       38.98       86.48     15.01 o 
   0   0  18      169.89      160.76      8.87 o 
   1   0  18      292.52      295.84     12.34 o 
   2   0  18        0.06       -0.76      3.83 o 
   3   0  18       52.71       59.91      9.87 o 
   4   0  18       67.03       69.17      9.11 o 
   5   0  18        0.37       -2.26      6.68 o 
  -5   1  18       28.80       21.90      9.58 o 
  -4   1  18      102.62       98.22     12.66 o 
  -3   1  18        8.33        9.49      8.67 o 
  -2   1  18       56.61       75.64     10.02 o 
  -1   1  18       60.64       64.59      9.92 o 
   0   1  18       94.95      119.30     17.54 o 
   1   1  18      377.43      367.94     15.18 o 
   2   1  18       86.50       97.07      8.24 o 
   3   1  18       38.71       43.08      6.97 o 
   4   1  18       12.77        5.17      9.74 o 
   5   1  18       36.07       49.30     17.14 o 
  -5   2  18       60.00       56.28     13.40 o 
  -4   2  18       13.64       11.49     10.30 o 
  -3   2  18       48.73       65.22     15.73 o 
  -2   2  18        5.81        0.07      5.01 o 
  -1   2  18      183.79      174.22     19.37 o 
   0   2  18       89.13       93.08      7.23 o 
   1   2  18      159.22      148.62      9.53 o 
   2   2  18      259.73      265.63     13.37 o 
   3   2  18        4.39        3.05      4.85 o 
   4   2  18       32.53       56.83     11.12 o 
   5   2  18        7.74       11.50      8.51 o 
  -5   3  18        3.97        3.25      7.42 o 
  -4   3  18       73.82       78.22     25.07 o 
  -3   3  18       51.45       48.81     10.35 o 
  -2   3  18        9.47       18.36      6.53 o 
  -1   3  18        4.16       -5.07      7.39 o 
   0   3  18      205.54      217.19     10.90 o 
   1   3  18       34.85       36.97      6.02 o 
   2   3  18       19.30       16.38      5.59 o 
   3   3  18       40.87       36.59      8.57 o 
   4   3  18        1.60        9.75      9.13 o 
  -5   4  18       19.82       23.42     10.26 o 
  -4   4  18        1.55       -6.97     11.46 o 
  -3   4  18       74.12      132.95     14.65 o 
  -2   4  18       13.62       16.42     13.54 o 
  -1   4  18       27.54       47.35     10.90 o 
   0   4  18       11.30        8.66      4.79 o 
   1   4  18       15.61       19.68      5.90 o 
   2   4  18        2.11       -4.37      4.37 o 
   3   4  18      116.67      126.16     11.68 o 
   4   4  18       12.76       26.24      9.81 o 
  -4   5  18       48.64       66.15     14.87 o 
  -3   5  18        6.00        3.42      6.91 o 
  -2   5  18       18.76       14.26      9.87 o 
  -1   5  18       76.13       67.46     11.04 o 
   0   5  18       88.33       87.36      8.77 o 
   1   5  18        4.84       -4.55      4.55 o 
   2   5  18       35.76       48.03      8.25 o 
   3   5  18        5.27        3.40      6.14 o 
   4   5  18        7.30        0.33     11.76 o 
  -4   6  18        4.26        5.63      8.79 o 
  -3   6  18       45.13       78.98     13.12 o 
  -2   6  18       46.89       47.32     22.61 o 
  -1   6  18       42.57       46.22     29.22 o 
   0   6  18       13.11       11.89      7.10 o 
   1   6  18       43.40       31.58      7.54 o 
   2   6  18        0.75        5.73      6.46 o 
   3   6  18       19.44       23.24     16.25 o 
  -3   7  18        4.81       -7.69      8.06 o 
  -2   7  18        9.06       22.56      9.38 o 
  -1   7  18       44.90       44.68     14.93 o 
   0   7  18       21.93       27.80     12.20 o 
   1   7  18        5.72        5.87      6.34 o 
   2   7  18        4.24        4.36      9.03 o 
  -1   8  18       28.53       13.52     14.16 o 
   1  -7  19        6.10       -2.14     11.13 o 
   1  -6  19       38.55       15.66     12.44 o 
   2  -6  19        0.24        4.81     10.79 o 
   1  -5  19       21.33       -8.34      8.34 o 
   2  -5  19        3.69       -1.87      9.01 o 
   3  -5  19       10.63       11.80     11.65 o 
   1  -4  19       85.42       84.33     17.57 o 
   2  -4  19       14.01       13.52     10.93 o 
   3  -4  19      143.53      103.67     21.25 o 
   4  -4  19       19.11       11.13      9.72 o 
  -5  -3  19       33.49       52.40     11.64 o 
  -4  -3  19        5.30       -0.35      6.65 o 
  -3  -3  19       46.76       65.58     29.14 o 
  -2  -3  19       32.17       22.07     10.62 o 
   1  -3  19       58.32       53.00     14.62 o 
   2  -3  19       67.37       80.64     17.45 o 
   3  -3  19       38.39       46.02     14.20 o 
   4  -3  19       89.25       87.98     13.82 o 
  -5  -2  19       16.72        2.79      7.95 o 
  -4  -2  19       47.24       73.44     11.58 o 
  -3  -2  19       61.60       58.70      9.39 o 
  -2  -2  19        1.67        4.81      5.27 o 
  -1  -2  19       74.59       83.27      8.66 o 
   0  -2  19      150.37      154.58     11.77 o 
   1  -2  19       13.96       16.25      9.45 o 
   2  -2  19      105.09       91.16     17.12 o 
   3  -2  19       39.03       25.56     11.47 o 
   4  -2  19       15.69       11.51      8.65 o 
   5  -2  19        7.02       -4.15      8.12 o 
  -5  -1  19        2.20       -6.54      6.54 o 
  -4  -1  19       10.06       -0.09      6.44 o 
  -3  -1  19       51.86       54.02     14.04 o 
  -2  -1  19      115.32      124.91     17.00 o 
  -1  -1  19       36.30       20.18      7.00 o 
   0  -1  19      290.51      294.89     18.74 o 
   1  -1  19      201.33      205.17     19.80 o 
   2  -1  19       59.90       65.44      7.45 o 
   3  -1  19       36.00       34.16     14.47 o 
   4  -1  19       22.20       21.30      9.37 o 
   5  -1  19        2.06       -5.19      7.53 o 
  -5   0  19       66.04       25.46     11.65 o 
  -4   0  19        0.39        2.20      7.85 o 
  -3   0  19       99.12       89.19     14.23 o 
  -2   0  19       80.15       74.58      9.83 o 
  -1   0  19        6.56        4.98      7.55 o 
   0   0  19       18.72       23.17     14.12 o 
   1   0  19      623.67      601.81     21.30 o 
   2   0  19       20.04       14.72      4.96 o 
   3   0  19       54.37       47.26      9.22 o 
   4   0  19       13.51        7.73      9.49 o 
   5   0  19       10.89       21.73     13.78 o 
  -5   1  19        1.69        8.72      8.45 o 
  -4   1  19        9.99       18.38      7.70 o 
  -3   1  19       52.45       49.72      9.83 o 
  -2   1  19      114.18      122.02     12.02 o 
  -1   1  19       33.14       21.37      6.79 o 
   0   1  19      291.05      277.12     16.24 o 
   1   1  19      206.34      211.83     14.94 o 
   2   1  19       63.26       69.93      7.45 o 
   3   1  19       36.42       49.12      7.40 o 
   4   1  19       22.26       21.09     12.63 o 
  -5   2  19       16.75       19.78      9.10 o 
  -4   2  19       45.22       50.09     16.89 o 
  -3   2  19       61.35       52.57     10.02 o 
  -2   2  19        1.96        4.00      5.58 o 
  -1   2  19       75.95       59.93      9.56 o 
   0   2  19      152.18      150.75     17.56 o 
   1   2  19       14.63       21.59      6.11 o 
   2   2  19      106.45       98.26      8.97 o 
   3   2  19       40.96       34.58      7.30 o 
   4   2  19       16.02       22.81     17.81 o 
  -5   3  19       32.89       33.30     11.22 o 
  -4   3  19        5.28       24.33      9.01 o 
  -3   3  19       44.34       59.59     10.81 o 
  -2   3  19       33.28       31.85      8.95 o 
  -1   3  19       96.97       92.06     11.63 o 
   0   3  19      104.87      143.24     17.69 o 
   1   3  19       61.01       54.00      7.25 o 
   2   3  19       68.25       82.42     11.09 o 
   3   3  19       37.84       32.13      8.32 o 
   4   3  19       88.55       93.86     14.23 o 
  -4   4  19      123.12      127.49     15.53 o 
  -3   4  19        2.19       -2.86      6.09 o 
  -2   4  19       44.86       48.73     10.76 o 
  -1   4  19       50.45       41.23      9.38 o 
   0   4  19        0.85       -6.31      6.31 o 
   1   4  19       87.21       86.35     10.43 o 
   2   4  19       13.54        9.31      5.94 o 
   3   4  19      141.48      163.80     16.31 o 
   4   4  19       19.14       22.37     11.04 o 
  -4   5  19       15.62       10.17     10.69 o 
  -3   5  19       41.65       41.09     10.47 o 
  -2   5  19       61.87       35.09      9.77 o 
  -1   5  19       43.96       52.13     15.61 o 
   0   5  19       95.40      109.55     18.10 o 
   1   5  19       20.05       18.74      6.53 o 
   2   5  19        3.78        2.83      5.43 o 
   3   5  19       10.94       14.28     10.51 o 
  -3   6  19        3.38       12.36      9.03 o 
  -2   6  19       55.79       37.76     10.35 o 
  -1   6  19        4.97       -2.44      6.01 o 
   0   6  19       33.48       35.92     13.01 o 
   1   6  19       38.74       36.95      9.92 o 
   2   6  19        0.16       -0.37      6.07 o 
   3   6  19        7.35        9.56      9.42 o 
  -2   7  19        5.18       14.06      8.67 o 
  -1   7  19       29.76        8.47     13.20 o 
   0   7  19       11.33       20.10      9.67 o 
   1   7  19        5.94        1.68     17.45 o 
   2   7  19       15.93        2.54      9.30 o 
   1  -6  20       11.68       27.08     14.14 o 
   2  -6  20        1.35       -9.76      9.76 o 
   1  -5  20        1.51        8.55     10.86 o 
   2  -5  20        0.97       -2.49      9.63 o 
   1  -4  20       55.68       58.38     16.22 o 
   2  -4  20       32.34        8.10     11.24 o 
   3  -4  20       18.29       16.74     12.02 o 
  -5  -3  20        1.44       -2.37      8.21 o 
  -4  -3  20       48.07       75.02     11.75 o 
  -3  -3  20        5.50        5.57     12.98 o 
   1  -3  20       67.01       70.56     16.81 o 
   2  -3  20       87.06      106.11     19.44 o 
   3  -3  20       31.36       23.77     12.34 o 
   4  -3  20        3.54        4.62      8.10 o 
  -5  -2  20       17.81       27.06     12.46 o 
  -4  -2  20       14.12        6.63      7.62 o 
  -3  -2  20       50.26       66.55     16.65 o 
  -2  -2  20       38.11       25.75      7.18 o 
  -1  -2  20       80.68      108.61     12.02 o 
   0  -2  20       23.21       42.10     10.44 o 
   1  -2  20       48.58       40.44     12.33 o 
   2  -2  20       34.48       22.99     11.48 o 
   3  -2  20       54.96       66.47     16.36 o 
   4  -2  20       19.91       29.73      9.82 o 
  -5  -1  20        2.99       -4.41      6.86 o 
  -4  -1  20       38.20       41.71      9.57 o 
  -3  -1  20       20.78       20.07      7.42 o 
  -2  -1  20        4.34       15.82      6.44 o 
  -1  -1  20       88.00      109.47     27.52 o 
   0  -1  20      175.02      189.60     12.81 o 
   1  -1  20      112.65      103.78     14.86 o 
   2  -1  20       14.83       11.45      9.45 o 
   3  -1  20       19.71       21.61      7.90 o 
   4  -1  20        8.18       15.51      6.81 o 
  -5   0  20       46.72       73.73     13.13 o 
  -4   0  20        7.11        4.42      7.70 o 
  -3   0  20        4.67        2.95      6.05 o 
  -2   0  20       18.08       15.84     12.87 o 
  -1   0  20      124.97      127.85     11.80 o 
   0   0  20       86.19       81.75      9.76 o 
   1   0  20        0.35       -0.50      4.48 o 
   2   0  20       72.84       70.54      8.58 o 
   3   0  20       58.72       57.61      9.93 o 
   4   0  20        1.00        0.86      6.54 o 
  -5   1  20        3.00        7.94      8.69 o 
  -4   1  20       38.05       21.22      8.64 o 
  -3   1  20       21.27       16.27      7.15 o 
  -2   1  20        4.60        7.99     11.07 o 
  -1   1  20       89.78       88.52     10.63 o 
   0   1  20      170.86      182.97     29.78 o 
   1   1  20      109.88       99.53      8.06 o 
   2   1  20       13.75       15.57      5.04 o 
   3   1  20       19.57       18.91      9.63 o 
   4   1  20        8.10       12.06     11.52 o 
  -5   2  20       18.27       11.70     10.20 o 
  -4   2  20       14.13       10.55      7.78 o 
  -3   2  20       48.12       63.86     11.02 o 
  -2   2  20       37.88       28.82     18.44 o 
  -1   2  20       76.38       69.02     12.55 o 
   0   2  20       23.58       31.15     10.25 o 
   1   2  20       46.29       53.06      6.94 o 
   2   2  20       36.69       38.76      6.86 o 
   3   2  20       55.96       55.27      8.32 o 
   4   2  20       19.95       23.28      9.17 o 
  -5   3  20        1.48      -11.35     11.35 o 
  -4   3  20       47.99       55.30     11.84 o 
  -3   3  20        5.48        0.02      5.98 o 
  -2   3  20      104.10      102.47     12.62 o 
  -1   3  20        1.17       -4.01      5.41 o 
   0   3  20       30.12       32.68     11.17 o 
   1   3  20       68.15       68.09      8.03 o 
   2   3  20       88.34       97.04      9.72 o 
   3   3  20       33.18       21.36      6.74 o 
   4   3  20        3.62       30.28      9.86 o 
  -4   4  20        2.55       11.60     13.25 o 
  -3   4  20       37.53       76.43     12.64 o 
  -2   4  20       53.83       54.57     25.56 o 
  -1   4  20       43.70       27.33      8.29 o 
   0   4  20       74.20       84.70     15.60 o 
   1   4  20       56.46       67.64      8.41 o 
   2   4  20       31.87       18.78      6.52 o 
   3   4  20       17.68       16.99     10.03 o 
   4   4  20       33.52       54.47     17.85 o 
  -4   5  20       25.11       30.32     17.45 o 
  -3   5  20       12.48        2.13     14.72 o 
  -2   5  20       12.84       18.01      8.91 o 
  -1   5  20        0.13        3.75      6.33 o 
   0   5  20      112.94      121.79     19.06 o 
   1   5  20        1.72        0.56      5.22 o 
   2   5  20        1.20       -5.48      5.48 o 
   3   5  20        3.39       -5.16      6.00 o 
  -3   6  20       23.00       40.45     11.44 o 
  -2   6  20       18.35       30.17     10.41 o 
  -1   6  20       49.26       53.08     11.50 o 
   0   6  20        1.50        9.62      7.80 o 
   1   6  20       11.31       15.60      8.57 o 
   2   6  20        1.67        1.99      6.74 o 
  -1   7  20        5.93       14.24     13.75 o 
   0   7  20       51.77       60.12     19.44 o 
   1  -6  21       36.47       -3.99     11.58 o 
   1  -5  21        8.10        9.08     11.45 o 
   2  -5  21       19.12       12.51     11.95 o 
   1  -4  21       10.54       20.14     11.71 o 
   2  -4  21        2.75        1.99      9.82 o 
   3  -4  21       19.55       25.10     14.63 o 
  -5  -3  21       43.00       41.23     11.58 o 
  -4  -3  21       10.31       51.67     16.89 o 
   1  -3  21        1.54       -6.09      7.99 o 
   2  -3  21        0.38       -7.45      7.45 o 
   3  -3  21        5.81       10.61     10.76 o 
   4  -3  21        5.17       13.69     12.96 o 
  -5  -2  21       16.44       22.24      9.28 o 
  -4  -2  21       38.10       17.28     13.08 o 
  -3  -2  21       13.36       10.12      6.65 o 
  -2  -2  21       41.91       43.28      8.50 o 
  -1  -2  21       25.23       13.00     10.08 o 
   1  -2  21       17.46       22.28     10.64 o 
   2  -2  21       47.54       58.78     15.73 o 
   3  -2  21       86.97       74.89     17.63 o 
   4  -2  21        3.05        3.30      8.37 o 
  -5  -1  21        2.59        9.04     13.02 o 
  -4  -1  21        6.53       -1.19      6.35 o 
  -3  -1  21       37.09       53.40     10.74 o 
  -2  -1  21       16.54       11.37      6.77 o 
  -1  -1  21       69.47       79.67      9.56 o 
   0  -1  21       24.01       31.36      7.19 o 
   1  -1  21       50.94       52.87      8.60 o 
   2  -1  21       56.45       72.84     15.01 o 
   3  -1  21        1.08        3.07      6.67 o 
   4  -1  21       35.94       33.12      8.78 o 
  -5   0  21       11.75       21.90     13.87 o 
  -4   0  21       12.23       14.05      7.60 o 
  -3   0  21       80.03       91.60     12.01 o 
  -2   0  21        0.50       -3.49      5.16 o 
  -1   0  21       24.49       16.33      8.53 o 
   0   0  21       82.53       93.41     15.15 o 
   1   0  21       22.62       22.20      5.45 o 
   2   0  21       68.47       68.05      7.90 o 
   3   0  21       41.54       31.23      8.61 o 
   4   0  21       13.97        7.35      8.06 o 
  -5   1  21        3.20       -4.01      7.41 o 
  -4   1  21        6.59        5.02      6.95 o 
  -3   1  21       38.31       52.74     10.72 o 
  -2   1  21       17.23        6.29      6.30 o 
  -1   1  21       71.48       83.82     10.71 o 
   0   1  21       23.46       19.12     13.13 o 
   1   1  21       50.34       48.31     11.87 o 
   2   1  21       56.18       53.88      7.70 o 
   3   1  21        1.03       -3.56      6.32 o 
   4   1  21       36.72       40.31     15.09 o 
  -5   2  21       16.56        9.93      9.20 o 
  -4   2  21       38.34       54.10     11.73 o 
  -3   2  21       13.15       16.35      7.56 o 
  -2   2  21       42.48       36.46      8.96 o 
  -1   2  21       26.23       13.97      7.11 o 
   0   2  21      143.77      151.37     15.55 o 
   1   2  21       18.55       30.33     10.67 o 
   2   2  21       45.77       58.22     11.25 o 
   3   2  21       84.85       66.45     10.43 o 
   4   2  21        3.22        6.34      7.75 o 
  -4   3  21       10.40       11.58     16.46 o 
  -3   3  21       32.21       23.90      8.16 o 
  -2   3  21       64.29       34.34     16.74 o 
  -1   3  21       13.74        7.40     14.86 o 
   0   3  21       53.09       53.37     23.81 o 
   1   3  21        1.96       -7.18      7.18 o 
   2   3  21        0.20        5.73      5.77 o 
   3   3  21        5.94       10.53      6.79 o 
   4   3  21        4.89       12.57      9.34 o 
  -4   4  21       40.52       38.30     11.07 o 
  -3   4  21       31.23       44.04     15.29 o 
  -2   4  21       10.69       15.98      8.06 o 
  -1   4  21        5.65       16.48      7.92 o 
   0   4  21       12.21        9.06      9.93 o 
   1   4  21       11.35       31.92     11.96 o 
   2   4  21        2.81       -0.30      5.44 o 
   3   4  21       19.78       31.11      7.98 o 
  -3   5  21       27.07       45.49     11.55 o 
  -2   5  21       12.95       15.71      8.76 o 
  -1   5  21       35.91       25.91      9.20 o 
   0   5  21       10.71        1.56      7.17 o 
   1   5  21        7.98       -0.05      9.32 o 
   2   5  21       18.88       14.65      7.03 o 
   3   5  21       14.70       12.75      9.40 o 
  -2   6  21       34.08       35.92     15.87 o 
  -1   6  21        3.27       -2.38      7.42 o 
   0   6  21       30.32       48.32     11.22 o 
   1   6  21       35.64       25.79     13.03 o 
   2   6  21       13.68       10.27      9.77 o 
   1  -5  22       46.19       44.53     17.09 o 
   1  -4  22       11.81       -1.93      9.96 o 
   2  -4  22       15.43       25.45     12.20 o 
   1  -3  22      105.00       91.02     18.57 o 
   2  -3  22       20.12       13.35     11.58 o 
   3  -3  22       24.48       29.02     14.57 o 
  -5  -2  22       48.02       61.86     12.69 o 
  -4  -2  22       29.07       20.81      9.86 o 
  -3  -2  22       98.32       85.26     11.51 o 
  -2  -2  22       26.24       24.44      7.51 o 
   1  -2  22        2.79        3.00      8.54 o 
   2  -2  22       32.06       12.69     10.84 o 
   3  -2  22       19.12       39.40     14.89 o 
   4  -2  22       11.17       10.33      8.97 o 
  -5  -1  22        4.16        9.21      9.88 o 
  -4  -1  22       16.85        9.26      7.74 o 
  -3  -1  22        4.82        8.81      6.84 o 
  -2  -1  22       34.09       33.98      8.29 o 
  -1  -1  22       66.33       71.46     12.55 o 
   0  -1  22       36.42       19.44      9.41 o 
   1  -1  22       52.71       55.89      9.89 o 
   2  -1  22       50.15       49.14     13.97 o 
   3  -1  22        4.53       -0.94      9.64 o 
   4  -1  22       18.01        6.79     10.49 o 
  -5   0  22        0.11        8.51     10.95 o 
  -4   0  22        2.11       -2.45      6.41 o 
  -3   0  22        5.33       -0.47      6.09 o 
  -2   0  22      123.41      122.86     12.72 o 
  -1   0  22       12.81       29.32      7.70 o 
   0   0  22       34.38       31.65      8.01 o 
   1   0  22       20.72       41.13     11.43 o 
   2   0  22        4.95        0.74      4.65 o 
   3   0  22       12.75       17.75     12.20 o 
   4   0  22        4.80       -1.95     10.57 o 
  -4   1  22       15.77       21.91      9.00 o 
  -3   1  22        4.77        9.65      7.34 o 
  -2   1  22       31.88       33.08      8.76 o 
  -1   1  22       65.62       42.53      8.95 o 
   0   1  22       33.80       36.15      8.19 o 
   1   1  22       53.76       33.16     10.96 o 
   2   1  22       51.20       61.04      9.84 o 
   3   1  22        3.95       -0.41     10.17 o 
   4   1  22       17.63       32.94     15.03 o 
  -4   2  22       28.94       43.23     11.25 o 
  -3   2  22       95.34       80.61     12.36 o 
  -2   2  22       25.96       25.48     12.63 o 
  -1   2  22       20.37       13.74      6.79 o 
   0   2  22       53.25       46.40      9.42 o 
   1   2  22        3.40       -6.49      6.49 o 
   2   2  22       32.22       34.32      7.03 o 
   3   2  22       18.72       27.43      7.31 o 
   4   2  22       10.88       11.61      9.06 o 
  -4   3  22       33.87       43.71     11.32 o 
  -3   3  22       12.76        7.23      7.77 o 
  -2   3  22       20.00       33.53      9.41 o 
  -1   3  22       23.22       16.07     17.36 o 
   0   3  22       50.90       63.02     17.71 o 
   1   3  22      105.47       94.37     16.69 o 
   2   3  22       21.15       18.12      6.65 o 
   3   3  22       25.14       23.48      8.06 o 
  -3   4  22       59.16       91.44     17.97 o 
  -2   4  22       21.51       32.18      9.76 o 
  -1   4  22       21.89       23.16      9.33 o 
   0   4  22       17.91       37.36      9.56 o 
   1   4  22       11.40       13.01     10.20 o 
   2   4  22       16.14       20.41      7.16 o 
   3   4  22       10.13        2.95      6.93 o 
  -3   5  22       17.90       11.26     21.00 o 
  -2   5  22       26.07       24.29      9.56 o 
  -1   5  22        1.42        1.30      7.26 o 
   0   5  22       40.62       44.99     10.63 o 
   1   5  22       45.13       46.85     15.79 o 
   2   5  22       17.26       16.40     11.53 o 
  -1   6  22       40.97       50.59     18.00 o 
   0   6  22        7.53        8.48      8.43 o 
   1  -5  23       16.43        7.31     12.96 o 
   1  -4  23       11.99       10.84     11.97 o 
   2  -4  23       33.00       16.84     13.10 o 
   1  -3  23       14.89       39.06     14.30 o 
   2  -3  23       31.36       30.60     13.42 o 
   3  -3  23        6.96       23.30     13.95 o 
  -4  -2  23       25.86       18.83      9.03 o 
  -3  -2  23        9.03       -1.81      6.84 o 
  -2  -2  23        4.33        9.64     11.61 o 
   1  -2  23        1.65       -3.35      9.13 o 
   2  -2  23       14.28       -0.61      9.29 o 
   3  -2  23       23.69       26.18     14.79 o 
  -5  -1  23        3.49       -1.99     10.64 o 
  -4  -1  23       42.51       30.30     10.00 o 
  -3  -1  23       41.08       49.69     11.07 o 
  -2  -1  23       10.04        5.00      6.43 o 
  -1  -1  23       43.01       59.60      9.66 o 
   0  -1  23        3.50       10.98     10.11 o 
   1  -1  23       31.77       37.59     13.04 o 
   2  -1  23       14.28       16.73     11.24 o 
   3  -1  23        0.18        0.35      9.57 o 
   4  -1  23       18.51       13.07     12.53 o 
  -4   0  23       74.37       69.66     12.53 o 
  -3   0  23        4.13        3.78      7.22 o 
  -2   0  23       54.36       56.26     10.40 o 
  -1   0  23        8.25        0.12      5.78 o 
   0   0  23      125.49      153.79     13.43 o 
   1   0  23       31.41       16.54      9.22 o 
   2   0  23        0.59        4.82      9.33 o 
   3   0  23        2.31        3.56      9.29 o 
   4   0  23        4.49       -1.73     12.29 o 
  -4   1  23       42.85       37.52     10.75 o 
  -3   1  23       40.98       47.85     10.38 o 
  -2   1  23        9.98       15.02      7.11 o 
  -1   1  23       42.34       55.40     10.17 o 
   0   1  23        3.34        1.99      5.93 o 
   1   1  23       31.22       36.77     11.41 o 
   2   1  23       14.25       -1.77      8.83 o 
   3   1  23        0.21       -5.11     10.34 o 
   4   1  23       18.13        3.06     11.30 o 
  -4   2  23       27.07       12.14     10.27 o 
  -3   2  23        9.04       10.63      7.90 o 
  -2   2  23        4.09        8.54      6.54 o 
  -1   2  23        4.09        9.50      7.90 o 
   0   2  23       26.35       36.02      9.29 o 
   1   2  23        1.39       -6.57      6.57 o 
   2   2  23       13.38       -4.94      8.07 o 
   3   2  23       24.21       18.69      7.10 o 
  -4   3  23       15.36       36.35     14.51 o 
  -3   3  23       42.62       52.30     11.55 o 
  -2   3  23       30.09       21.82      8.88 o 
  -1   3  23       31.94       45.96     10.15 o 
   0   3  23       24.34       17.80      7.77 o 
   1   3  23       13.84       33.76     13.14 o 
   2   3  23       30.23       30.03     12.99 o 
   3   3  23        6.68       16.85     10.29 o 
  -3   4  23       16.62       30.00     14.52 o 
  -2   4  23       13.69       14.14     13.26 o 
  -1   4  23        7.17       -1.71     11.84 o 
   0   4  23       22.09       15.66      8.74 o 
   1   4  23       11.65       -2.14      9.51 o 
   2   4  23       32.47       52.70     15.85 o 
   3   4  23       17.27       19.64     13.57 o 
  -2   5  23        5.82        5.53      8.11 o 
  -1   5  23       19.34       32.18     10.62 o 
   0   5  23       24.16       25.87     10.06 o 
   1   5  23       15.68        2.06     10.92 o 
   1  -4  24        2.08       16.28     13.29 o 
   1  -3  24      102.86       85.06     19.40 o 
   2  -3  24        8.52        1.90     11.33 o 
  -4  -2  24        3.47        0.26      8.83 o 
  -3  -2  24       24.88       11.06     13.00 o 
   1  -2  24       26.52       23.47     12.75 o 
   2  -2  24        0.18       -0.60      9.08 o 
   3  -2  24        3.39       -1.90     10.80 o 
  -4  -1  24        4.22        6.75      8.22 o 
  -3  -1  24        6.91        5.69      7.54 o 
  -2  -1  24        9.51        9.76     16.89 o 
  -1  -1  24       10.98        1.16      5.93 o 
   0  -1  24       12.04       32.85     12.57 o 
   2  -1  24        8.62       -1.08      9.54 o 
   3  -1  24       10.74       -8.62      8.99 o 
  -4   0  24       34.31       62.33     18.44 o 
  -3   0  24       12.40       19.40      8.80 o 
  -2   0  24       12.02       24.28      8.02 o 
  -1   0  24       37.72       50.88      9.78 o 
   0   0  24        0.08        8.98      6.73 o 
   1   0  24        3.29        1.31      7.54 o 
   2   0  24        0.01        7.45     10.06 o 
   3   0  24       10.26       15.72     12.99 o 
  -4   1  24        3.68        3.05      8.53 o 
  -3   1  24        6.95        4.97      7.14 o 
  -2   1  24        9.90        9.13      7.23 o 
  -1   1  24       11.44        7.28      7.02 o 
   0   1  24       12.16       12.17      9.62 o 
   1   1  24        2.29       -5.20      7.45 o 
   2   1  24        9.22       14.01     10.54 o 
   3   1  24       11.52       29.48     13.68 o 
  -4   2  24        3.57        8.96      8.58 o 
  -3   2  24       23.22        8.83     15.12 o 
  -2   2  24       24.58       34.03      9.40 o 
  -1   2  24        2.90       12.45     10.17 o 
   0   2  24       53.58       65.43     13.65 o 
   1   2  24       27.79       46.06     14.05 o 
   2   2  24        0.30       16.36     11.22 o 
   3   2  24        3.12        5.52      8.22 o 
  -3   3  24       18.11       17.28      8.93 o 
  -2   3  24       22.59       20.45      8.76 o 
  -1   3  24        0.59        1.77      7.43 o 
   0   3  24       14.19       30.57      9.57 o 
   1   3  24      102.34       93.61     18.59 o 
   2   3  24        8.64        9.44     11.96 o 
  -2   4  24        8.53        9.81      8.20 o 
  -1   4  24       36.59       47.18     13.45 o 
   0   4  24       21.79       25.52      9.57 o 
   1   4  24        2.41        3.27     10.37 o 
   2   4  24       17.49       11.86     12.57 o 
  -1   5  24        5.05       10.81     13.04 o 
   2  -3  25       10.29        6.29     12.08 o 
   2  -2  25       15.77       17.29     13.10 o 
  -4  -1  25        0.33        0.64      8.16 o 
  -3  -1  25       44.08       57.95     11.35 o 
  -2  -1  25        4.78       -0.68      6.92 o 
  -1  -1  25       36.95       31.07     12.76 o 
   2  -1  25        4.88        7.42     10.86 o 
   3  -1  25        3.33       17.23     12.93 o 
  -4   0  25       20.68        5.18      9.57 o 
  -3   0  25        0.09        1.19      9.51 o 
  -2   0  25        9.96       19.04      8.21 o 
  -1   0  25        2.72       -3.65      6.33 o 
   0   0  25       28.70       23.85      8.19 o 
   1   0  25       14.68       -9.09     10.44 o 
  -4   1  25        0.30       -7.92      9.66 o 
  -3   1  25       44.21       66.13     12.29 o 
  -2   1  25        4.80        6.41      7.69 o 
  -1   1  25       37.50       43.73     10.13 o 
   0   1  25        0.09        0.14      7.82 o 
   1   1  25       18.35       21.07      8.28 o 
   2   1  25        4.79        3.31     10.78 o 
  -3   2  25       20.58        6.58      7.92 o 
  -2   2  25       41.46       26.86      9.68 o 
  -1   2  25       27.43       32.74      9.44 o 
   0   2  25       40.81       30.89      9.36 o 
   1   2  25        3.93        3.22     10.27 o 
   2   2  25       15.17       24.67     13.60 o 
  -3   3  25        0.75       -4.16      9.15 o 
  -2   3  25       12.84       21.37      9.12 o 
  -1   3  25       15.46       25.54      9.17 o 
   0   3  25       21.84       29.45      9.69 o 
   1   3  25       24.87       47.21     14.84 o 
   2   3  25       10.07       17.81     13.07 o 
  -1   4  25        4.68       12.70      9.18 o 
   0   4  25        4.09       -1.13      7.22 o 
   1   4  25        0.36        8.01     12.04 o 
   2  -2  26        2.44        4.47     10.97 o 
  -3  -1  26       15.94        8.41     17.96 o 
  -2  -1  26       26.91       24.63     14.63 o 
   2  -1  26        8.68        1.73     12.25 o 
  -3   0  26       30.54       52.43     11.49 o 
  -2   0  26        0.71        3.43      7.13 o 
  -1   0  26       15.09       13.91      7.87 o 
   0   0  26        2.95        1.63     11.63 o 
   1   0  26        7.35       -6.46     10.76 o 
  -3   1  26       16.10       16.04      9.21 o 
  -2   1  26       27.55       43.38     10.83 o 
  -1   1  26       15.38        8.18      7.92 o 
   0   1  26       32.72       47.74     17.85 o 
   1   1  26       21.27       18.47      8.71 o 
  -3   2  26       29.28       14.37      9.81 o 
  -2   2  26        6.95        9.77      8.34 o 
  -1   2  26       27.69       36.83     10.08 o 
   0   2  26        5.23        5.08      7.75 o 
   1   2  26       37.06       50.54     11.71 o 
   2   2  26        2.15        2.61      9.72 o 
  -2   3  26       23.02       34.10     10.55 o 
  -1   3  26       10.77       16.89      9.18 o 
   0   3  26        5.90       15.27      9.13 o 
   1   3  26       10.22       30.25     13.92 o 
  -3  -1  27       15.28       13.62     15.72 o 
   2  -1  27        2.07       13.78     13.79 o 
  -3   0  27        0.49       -3.55      7.93 o 
  -2   0  27        2.61       11.04     11.47 o 
  -1   0  27        2.00        9.05     13.22 o 
   0   0  27       66.78       67.62     17.91 o 
  -3   1  27       14.87        6.24      9.05 o 
  -2   1  27        3.05        1.47     12.24 o 
  -1   1  27       16.60       11.25      8.81 o 
   0   1  27        4.87        4.18      8.37 o 
   1   1  27       13.89       16.44      9.52 o 
  -2   2  27       15.61       17.03      9.30 o 
  -1   2  27        2.35        0.50      8.33 o 
   0   2  27        5.52        6.96      8.52 o 
   1   2  27       18.50       27.73     17.95 o 
  -1   3  27        8.45        3.16     10.93 o 
   0   3  27        3.88        1.89     10.48 o 
  -2   0  28        5.84        4.95      9.05 o 
  -1   0  28       20.80       14.36     14.90 o 
  -2   1  28       37.53       47.98     12.13 o 
  -1   1  28       11.76        8.13      9.15 o 
   0   1  28       26.39       38.45     10.85 o 
   1   1  28        7.47        7.55     13.51 o 
  -1   2  28       35.45       31.17     10.85 o 
   0   2  28       16.45       34.14     11.33 o 
                                                 
